# Supplementary material for: Evolution of Reproductive Life History in Mammals and the Associated Change of Functional Constraints
Source: Genes (Basel). 2021 May 14;12(5):740. doi: 10.3390/genes12050740 (PMC8157036; doi:10.3390/genes12050740)
Supplement: Supplementary file 1 [file genes-12-00740-s001.zip]

Archive with 20 entries (17 files):
- SupplementalTables/
- SupplementalTables/FigureS1.annotation89mam.pdf
- SupplementalTables/TableS1_ReproductiveTraits.xlsx
- SupplementalTables/TableS2_ancester_states.xlsx
- SupplementalTables/TableS3_trait.correlation.xlsx
- SupplementalTables/TableS4_trait.partial_correlation.xlsx
- SupplementalTables/TableS5_Coefficents_ReproTrait.xlsx
- SupplementalTables/~$TableS1_ReproductiveTraits.xlsx
- SupplementalTables/~$TableS3_ReproductiveTraits.xlsx
- __MACOSX/
- __MACOSX/._SupplementalTables
- __MACOSX/SupplementalTables/
- __MACOSX/SupplementalTables/._FigureS1.annotation89mam.pdf
- __MACOSX/SupplementalTables/._TableS1_ReproductiveTraits.xlsx
- __MACOSX/SupplementalTables/._TableS2_ancester_states.xlsx
- __MACOSX/SupplementalTables/._TableS3_trait.correlation.xlsx
- __MACOSX/SupplementalTables/._TableS4_trait.partial_correlation.xlsx
- __MACOSX/SupplementalTables/._TableS5_Coefficents_ReproTrait.xlsx
- __MACOSX/SupplementalTables/._~$TableS1_ReproductiveTraits.xlsx
- __MACOSX/SupplementalTables/._~$TableS3_ReproductiveTraits.xlsx
