# Supplementary material for: Evolution of Reproductive Life History in Mammals and the Associated Change of Functional Constraints
Source: Genes (Basel). 2021 May 14;12(5):740. doi: 10.3390/genes12050740 (PMC8157036; doi:10.3390/genes12050740)
Supplement: Supplementary file 1 [file genes-12-00740-s001.zip › SupplementalTables/TableS1_ReproductiveTraits.xlsx]

## Sheet: ContinuousTraits
Species_Names(89)	Average_gestation_period	Average_weaning_age	Average_time_to_independence	Average_number_of_offspring	Average_age_at_sexual_or_reproductive_maturity_female	Weight_gram	Lifespan_day	Resource
acinonyx_jubatus	92.5	135	480	2.1	547.5	46500	6935	ADW (acinonyx jubatus)
ailuropoda_melanoleuca	137.5	322	Missing	1.5	2098.75	102500	10950	ADW (ailuropoda melanoleuca)
aotus_nancymaae	133	13	18	1.5	305.5	750	7300	ADW (aotus nancymaae)
balaenoptera_acutorostrata	315	150	Missing	1	2190	7500000	18250	ADW (balaenoptera acutorostrata)
bison_bison_bison	285	285	360	1	912.5	609000	14600	ADW (bison bison bison)
bos_mutus	279.9	210	Missing	1	2555	650000	9125	ADW (bos grunniens)
bos_taurus	277	180	360	1	548	755000	7300	ADW (bos taurus)
bubalus_bubalis	320	225	Missing	1.37	547.5	725000	12738.5	ADW (bubalus bubalis)
callithrix_jacchus	148	Missing	Missing	2	477	256	5840	ADW (callithrix jacchus), Rowe, N. 1996
camelus_bactrianus	400	540	1825	1	1825	475000	18250	ADW (camelus bactrianus)
camelus_dromedarius	405	Missing	540	1	1095	495000	18250	ADW (camelus dromedarius)
camelus_ferus	400	540	1825	1	1825	1000000	14600	ADW (camelus ferus), IUCN (camelus ferus)
canis_familiaris	63	Missing	Missing	6	270	35000	7300	ADW (canis familiaris)
capra_hircus	150	135	300	1.5	406	45000	8030	ADW (capra hircus)
cavia_porcellus	63	17.5	Missing	3.8	67	900	5110	ADW (cavia porcellus)
cercocebus_atys	167	120	Missing	1	1650	8600	9782	ADW (cercocebus atys)
chinchilla_lanigera	111	60	Missing	2	240	650	4124.5	ADW (chinchilla lanigera)
chlorocebus_sabaeus	165	360	365	1	730	5750	4745	ADW (chlorocebus sabaeus)
chrysochloris_asiatica	Missing	Missing	Missing	2	Missing	42	1460	ADW (chrysochloris asiatica), ADW(mole)
colobus_angolensis	162.5	450	Missing	1	1095	8900	7300	ADW (colobus angolensis)
condylura_cristata	45	30	30	5	300	55	1277.5	ADW (condylura cristata)
cricetulus_griseus	18.5	Missing	21	6	49	37.5	1095	ADW (Cricetinae)
dasypus_novemcinctus	133	75	Missing	4	547.5	5500	8395	ADW (dasypus novemcinctus)
dipodomys_ordii	29	Missing	Missing	3	60	75.5	3577	ADW (dipodomys ordii)
echinops_telfairi	60	12	17	3	Missing	200	3650	ADW (Tenrecidae), IUCN
elephantulus_edwardii	51	28	Missing	1	330	50.5	2044	ADW (Elephantulus intufi)
eptesicus_fuscus	Missing	Missing	Missing	Missing	Missing	23	6935	ADW (eptesicus fuscus)
equus_asinus	359	150	Missing	1	708	250000	17155	ADW (equus asinus)
equus_caballus	335	720	912.5	1	1080	563500	10950	ADW (equus caballus)
equus_przewalskii	345	315	Missing	1	Missing	250000	10950	ADW (equus przewalskii)
erinaceus_europaeus	39.5	35	35	1.5	253	1000	4270.5	ADW (erinaceus europaeus)
felis_catus	63.5	52.5	84	18	180	4750	5110	ADW (felis catus)
fukomys_damarensis	Missing	Missing	Missing	Missing	Missing	190	4343.5	fukomys_damarensis
galeopterus_variegatus	60	180	1095	1	Missing	1122.2	6387.5	ADW (galeopterus variegatus)
gorilla_gorilla	256	1260	1277.5	1	3650	180000	18250	ADW (gorilla gorilla)
heterocephalus_glaber	70	36	Missing	7	228	35.3	10950	ADW (heterocephalus glaber)
homo_sapiens	280	Missing	Missing	1	Missing	75000	29200	ADW (homo sapiens)
ictidomys_tridecemlineatus	Missing	Missing	Missing	Missing	Missing	125	2883.5	ADW (ictidomys tridecemlineatus)
jaculus_jaculus	35	42	70	3	300	55	1460	ADW (jaculus jaculus)
leptonychotes_weddellii	285	42	Missing	1	1460	500000	10950	ADW (leptonychotes weddellii)
lipotes_vexillifer	270	Missing	Missing	1	2007.5	104500	8760	ADW (lipotes vexillifer)
loxodonta_africana	670	120	2920	1	4015	4800000	25550	ADW (loxodonta africana)
macaca_fascicularis	165	420	Missing	1	1238	5000	13870	ADW (macaca fascicularis)
macaca_mulatta	165	360	Missing	1	1186.25	8000	10950	ADW (macaca mulatta)
macaca_nemestrina	171	360	300	1	1186.25	9600	10950	ADW (macaca nemestrina)
mandrillus_leucophaeus	173.5	Missing	Missing	1	1277	18250	12191	ADW (mandrillus leucophaeus)
marmota_marmota	35	40	Missing	4	730	3500	6570	ADW (marmota marmota), ADW (marmota bobak)
mesocricetus_auratus	16	20	30	9	28	112.5	730	ADW (mesocricetus auratus)
microcebus_murinus	61.5	Missing	Missing	2	243	60	5657.5	ADW (microcebus murinus)
microtus_ochrogaster	21	17.5	21	3.8	37.5	50	1095	ADW (microtus ochrogaster)
miniopterus_natalensis	210	52.5	Missing	1.5	630	8	2007.5	ADW (miniopterus australis), ADW (miniopterus schreibersii)
monodelphis_domestica	14.5	21	49	9	180	122.5	2190	ADW (monodelphis domestica)
mus_musculus	21	21	Missing	7	42	21	1460	ADW (mus musculus)
mustela_putorius_furo	42	31.5	Missing	15	180	957.5	5110	ADW (mustela putorius furo)
myotis_brandtii	Missing	Missing	Missing	Missing	Missing	7.25	14965	ADW (myotis), Seim, I., et al., 2013
myotis_davidii	Missing	Missing	Missing	Missing	Missing	4.31	14965	ADW (myotis), Seim, I., et al., 2013
myotis_lucifugus	55	26	28	1	210	9.5	11315	ADW (myotis lucifugus)
nannospalax_galili	34	Missing	35	3.5	Missing	325	5475	ADW (spalax ehrenbergi)
nomascus_leucogenys	210	720	2007.5	1	2555	5700	10220	ADW (nomascus leucogenys)
ochotona_princeps	30	28	28	3	347	148.5	2555	ADW (ochotona princeps)
octodon_degus	92.5	35	35	6	98	235	2920	ADW (octodon degus)
odobenus_rosmarus	331	720	1095	1	2555	1000000	14600	ADW (odobenus rosmarus)
orcinus_orca	480	540	Missing	1	2920	7200000	32850	ADW (orcinus orca)
orycteropus_afer_afer	225	90	180	1	730	61000	8395	ADW (orycteropus afer afer)
oryctolagus_cuniculus	30	28	28	6	240	2000	3285	ADW (oryctolagus cuniculus)
otolemur_garnettii	132.5	140	31.5	1	600	771.5	5475	ADW (otolemur garnettii)
ovis_aries	146	Missing	Missing	1.58	548	110000	8322	ADW (ovis aries)
pan_paniscus	240	1440	2920	1	5110	44000	18250	ADW (pan paniscus)
pan_troglodytes	230	1260	2190	1	4197.5	48000	18250	ADW (pan troglodytes)
panthera_tigris_altaica	103	95	540	2.65	1268	257000	9490	ADW (panthera tigris altaica)
pantholops_hodgsonii	225	Missing	Missing	1	730	33000	3650	ADW (pantholops hodgsonii)
papio_anubis	180	420	420	1	2737.5	19500	9198	ADW (papio anubis)
peromyscus_maniculatus	26.5	30	35	5	49	17	2920	ADW (peromyscus maniculatus)
physeter_catodon	450	720	Missing	1	3467.5	20000000	25550	ADW (physeter catodon)
pongo_abelii	251	1440	3394.5	1	4489.5	60000	21170	ADW (pongo abelii)
propithecus_coquereli	162	165	180	1	1460	4000	10950	ADW (propithecus coquereli)
pteropus_alecto	Missing	Missing	Missing	1.2	477	667	7190.5	ADW (pteropus alecto)
pteropus_vampyrus	166	75	Missing	1	730	850	10950	ADW (pteropus vampyrus)
rattus_norvegicus	23	24.5	31.5	9.9	105	400	1460	ADW (rattus norvegicus)
rhinopithecus_roxellana	210	Missing	Missing	1	1642.5	19800	9490	ADW (rhinopithecus roxellana)
rousettus_aegyptiacus	120	56	180	1	450	125	9125	ADW (rousettus aegyptiacus)
saimiri_boliviensis	162	150	365	1	1003.75	750	10950	ADW (saimiri boliviensis)
sarcophilus_harrisii	21	165	240	2.5	730	8000	2993	ADW (sarcophilus harrisii)
sorex_araneus	20	28	Missing	6	285	41042	730	ADW (sorex araneus)
sus_scrofa	115.2	70	Missing	7	334	169000	9855	ADW (sus scrofa)
tarsius_syrichta	179	45	Missing	1	Missing	125	4927.5	ADW (tarsius syrichta)
tupaia_chinensis	43	35	55	3	135	160	4380	ADW (tupaia belangeri)
ursus_maritimus	230	900	Missing	2	1733.75	475000	10950	ADW (ursus maritimus)
vicugna_pacos	190.5	210	Missing	1.04	405	48000	7300	ADW (lama pacos)

## Sheet: DiscreteTraits, Wu et al., 2017
	Species Names	Lifespan(years)	Bodyweight(g)	Sociality	Diurnality	Reproductive Seasonality	Arboreal or not	Mating System	Male-biased Sexual Dimorphism	Carnivory	Herbivory	Omnivore	Insectivory	Resource
Cheetah	acinonyx jubatus	19	46500	Solitary	diurnal	yearly	No	polygynous	male larger	Carnivore	not	not	not	ADW (acinonyx jubatus)
Giant panda	ailuropoda melanoleuca	30	102500	Solitary	nocturnal	seasonal	No	polygynous	male larger	not	Herbivore	not	not	ADW (ailuropoda melanoleuca)
Night monkey	aotus nancymaae	20	750	Social	nocturnal	yearly	Yes	monogamous	sexes alike	not	Herbivore	not	not strict	ADW (aotus nancymaae)
Minke whale	balaenoptera acutorostrata	50	7500000	Social	natatorial	yearly&seasonal	No	monogamous	female larger	Carnivore	not	not	not	ADW (balaenoptera acutorostrata)
American bison	bison bison bison	40	609000	Social	diurnal	seasonal	No	polygynous	male larger	not	Herbivore	not	not	ADW (bison bison bison)
Yak	bos mutus	25	650000	Social	diurnal	seasonal	No	polygynous	male larger	not	Herbivore	not	not	ADW (bos grunniens)
Cattle	bos taurus	20	755000	Social	diurnal	yearly	No	polygynous	male larger	not	Herbivore	not	not	ADW (bos taurus)
Buffalo	bubalus bubalis	34.9	725000	Social	diurnal	yearly&seasonal	No	polygynous	male larger	not	Herbivore	not	not	ADW (bubalus bubalis)
Marmoset	callithrix jacchus	16	256	Social	diurnal	yearly	Yes	monogamous	male larger	not	Herbivore	not	not strict	ADW (callithrix jacchus), Rowe, N. 1996
Bactrian camel	camelus bactrianus	50	475000	Social	diurnal	seasonal	No	polygynous	male larger	not	Herbivore	not	not	ADW (camelus bactrianus)
Arabian camel	camelus dromedarius	50	495000	Social	diurnal	seasonal	No	polygynous	male larger	not	Herbivore	not	not	ADW (camelus dromedarius)
Wild Bactrian camel	camelus ferus	40	1000000	Social	diurnal	seasonal	No	polygynous	male larger	not	Herbivore	not	not	ADW (camelus ferus), IUCN (camelus ferus)
Dog	canis familiaris	20	35000	Social	diurnal	yearly	No	monogamous	male larger	not	not	Omnivore	not	ADW (canis familiaris)
Goat	capra hircus	22	45000	Social	diurnal	seasonal	No	polygynous	male larger	not	Herbivore	not	not	ADW (capra hircus)
Guinea pig	cavia porcellus	14	900	Social	crepuscular	yearly	No	monogamous&polygynous	sexes alike	not	Herbivore	not	not	ADW (cavia porcellus)
Sooty mangabey	cercocebus atys	26.8	8600	Social	diurnal	seasonal	Yes	polygynous	male larger	not	Herbivore	not	not strict	ADW (cercocebus atys)
Chinchilla	chinchilla lanigera	11.3	650	Social	nocturnal	seasonal	No	polygynous	female larger	not	Herbivore	not	not	ADW (chinchilla lanigera)
Green monkey	chlorocebus sabaeus	13	5750	Social	diurnal	seasonal	Yes	polygynous	male larger	not	Herbivore	not	not	ADW (chlorocebus sabaeus)
Golden mole	chrysochloris asiatica	Missing	42	Solitary	nocturnal	yearly	No	polygynous	sexes alike	Carnivore	not	not	yes	ADW (chrysochloris asiatica), ADW(mole)
Angola colobus	colobus angolensis	20	8900	Social	diurnal	yearly	Yes	polygynous	male larger	not	Herbivore	not	not strict	ADW (colobus angolensis)
Star-nosed mole	condylura cristata	3.5	55	Social	diurnal&nocturnal	seasonal	No	monogamous	sexes alike	Carnivore	not	not	yes	ADW (condylura cristata)
Chinese hamster	cricetulus griseus	3	37.5	Solitary	nocturnal	yearly	No	polygynous	sexes alike	not	not	Omnivore	yes	ADW (Cricetinae)
Armadillo	dasypus novemcinctus	23	5500	Solitary	nocturnal	seasonal	No	polygynous	male larger	Carnivore	not	not	yes	ADW (dasypus novemcinctus)
Kangaroo rat	dipodomys ordii	9.8	75.5	Solitary	nocturnal	seasonal	No	polygynous	sexes alike	not	Herbivore	not	not strict	ADW (dipodomys ordii)
Tenrec	echinops telfairi	10	200	Social	nocturnal	seasonal	No	monogamous	sexes alike	Carnivore	not	not	yes	ADW (Tenrecidae), IUCN
Elephant shrew	elephantulus edwardii	5.6	50.5	Social	nocturnal	seasonal	No	monogamous	female larger	Carnivore	not	not	yes	ADW (Elephantulus intufi)
Big brown bat	eptesicus fuscus	19	23	Social	nocturnal	seasonal	Yes(fly)	polygynous	female larger	Carnivore	not	not	yes	ADW (eptesicus fuscus)
Donkey	equus asinus	47	250000	Social	diurnal	yearly&seasonal	No	polygynous	sexes alike	not	Herbivore	not	not	ADW (equus asinus)
Horse	equus caballus	30	563500	Social	diurnal	seasonal	No	polygynous	sexes alike	not	Herbivore	not	not	ADW (equus caballus)
Przewalski's horse	equus przewalskii	30	250000	Social	diurnal	seasonal	No	polygynous	sexes alike	not	Herbivore	not	not	ADW (equus przewalskii)
Hedgehog	erinaceus europaeus	11.7	1000	Solitary	nocturnal	seasonal	No	polygynous	male larger	not	not	Omnivore	yes	ADW (erinaceus europaeus)
Cat	felis catus	14	4750	Solitary	nocturnal	yearly	No	polygynous	male larger	Carnivore	not	not	not	ADW (felis catus)
Damara mole-rat	fukomys damarensis	11.9	190	Social	fossorial	yearly	No	monogamous	male larger	not	Herbivore	not	not	Bennett, N. C. and Jarvis, J. U. M. 2004, Oosthuizen, M. K. et al., 2003
Colugo	galeopterus variegatus	17.5	1122.2	Solitary	nocturnal	yearly	Yes	polygynous	sexes alike	not	Herbivore	not	not	ADW (galeopterus variegatus)
Gorilla	gorilla gorilla	50	180000	Social	diurnal	yearly	No	polygynous	male larger	not	Herbivore	not	not	ADW (gorilla gorilla)
Naked mole-rat	heterocephalus glaber	30	35.3	Social	fossorial	yearly	No	polyandrous	sexes alike	not	Herbivore	not	not	ADW (heterocephalus glaber)
Human	homo sapiens	80	75000	Social	diurnal	yearly	No	monogamous&polygynous	male larger	not	not	Omnivore	not	ADW (homo sapiens)
Ground squirrel	ictidomys tridecemlineatus	7.9	125	Social	diurnal	seasonal	No	polygynous	sexes alike	not	not	Omnivore	not strict	ADW (ictidomys tridecemlineatus)
Lesser Egyptian jerboa	jaculus jaculus	4	55	Solitary	nocturnal	seasonal	No	polygynous	female larger	not	Herbivore	not	not strict	ADW (jaculus jaculus)
Weddell seal	leptonychotes weddellii	30	500000	Solitary	nocturnal	seasonal	No	polygynous	female larger	Carnivore	not	not	not	ADW (leptonychotes weddellii)
Baiji	lipotes vexillifer	24	104500	Social	diurnal	seasonal	No	polygynous	female larger	Carnivore	not	not	not	ADW (lipotes vexillifer)
Elephant	loxodonta africana	70	4800000	Social	diurnal&nocturnal	yearly	No	polygynous	male larger	not	Herbivore	not	not	ADW (loxodonta africana)
Crab-eating macaque	macaca fascicularis	38	5000	Social	diurnal	yearly	Yes	polygynous	male larger	not	not	Omnivore	not strict	ADW (macaca fascicularis)
Rhesus macaque	macaca mulatta	30	8000	Social	diurnal	seasonal	Yes	polygynous	male larger	not	not	Omnivore	not strict	ADW (macaca mulatta)
Pig-tailed macaque	macaca nemestrina	30	9600	Social	diurnal	yearly	Yes	polygynous	male larger	not	not	Omnivore	not strict	ADW (macaca nemestrina)
Drill	mandrillus leucophaeus	33.4	18250	Social	diurnal	seasonal	Yes	polygynous	male larger	not	not	Omnivore	not strict	ADW (mandrillus leucophaeus)
Alpine marmot	marmota marmota	18	3500	Social	diurnal	seasonal	No	polygynous	male larger	not	Herbivore	not	not	ADW (marmota marmota), ADW (marmota bobak)
Golden hamster	mesocricetus auratus	2	112.5	Solitary	nocturnal	seasonal	No	polygynous	sexes alike	not	not	Omnivore	yes	ADW (mesocricetus auratus)
Mouse lemur	microcebus murinus	15.5	60	Social	nocturnal	seasonal	No	polygynous	sexes alike	Carnivore	not	not	yes	ADW (microcebus murinus)
Prairie vole	microtus ochrogaster	3	50	Social	crepuscular	yearly	No	polygynous	sexes alike	not	Herbivore	not	not	ADW (microtus ochrogaster)
Natal long-fingered bat	miniopterus natalensis	5.5	8	Social	nocturnal	seasonal	Yes(fly)	polygynous	sexes alike	Carnivore	not	not	yes	ADW (miniopterus australis), ADW (miniopterus schreibersii)
Opossum	monodelphis domestica	6	122.5	Solitary	nocturnal	yearly&seasonal	No	polygynous	male larger	not	not	Omnivore	not strict	ADW (monodelphis domestica)
House mouse	mus musculus	4	21	Social	nocturnal	yearly	No	polygynous	sexes alike	not	not	Omnivore	not strict	ADW (mus musculus)
Ferret	mustela putorius furo	14	957.5	Social	nocturnal	seasonal	No	polygynous	male larger	Carnivore	not	not	not	ADW (mustela putorius furo)
Brandt's bat	myotis brandtii	41	7.25	Social	nocturnal	seasonal	Yes(fly)	polygynous	female larger	Carnivore	not	not	yes	ADW (myotis), Seim, I., et al., 2013
Vesper bat	myotis davidii	41	4.31	Social	nocturnal	seasonal	Yes(fly)	polygynous	female larger	Carnivore	not	not	yes	ADW (myotis), Seim, I., et al., 2013
Little brown bat	myotis lucifugus	31	9.5	Social	nocturnal	seasonal	Yes(fly)	polygynous	female larger	Carnivore	not	not	yes	ADW (myotis lucifugus)
Blind mole rat	nannospalax galili	15	325	Solitary	fossorial	seasonal	No	monogamous	male larger	not	Herbivore	not	not	ADW (spalax ehrenbergi)
Gibbon	nomascus leucogenys	28	5700	Social	diurnal	yearly	Yes	monogamous	sexes alike	not	Herbivore	not	not strict	ADW (nomascus leucogenys)
Pika	ochotona princeps	7	148.5	Solitary	diurnal	seasonal	No	monogamous	sexes alike	not	Herbivore	not	not	ADW (ochotona princeps)
Degu	octodon degus	8	235	Social	diurnal	seasonal	No	polygynous	male larger	not	Herbivore	not	not	ADW (octodon degus)
Walrus	odobenus rosmarus	40	1000000	Social	diurnal	seasonal	No	polygynous	male larger	Carnivore	not	not	not	ADW (odobenus rosmarus)
Killer whale	orcinus orca	90	7200000	Social	diurnal	yearly	No	polygynous	male larger	Carnivore	not	not	not	ADW (orcinus orca)
Aardvark	orycteropus afer afer	23	61000	Solitary	nocturnal	seasonal	No	polygynous	male larger	Carnivore	not	not	yes	ADW (orycteropus afer afer)
Rabbit	oryctolagus cuniculus	9	2000	Social	nocturnal	yearly	No	polygynous	sexes alike	not	Herbivore	not	not	ADW (oryctolagus cuniculus)
Galago	otolemur garnettii	15	771.5	Solitary	nocturnal	seasonal	Yes	polygynous	male larger	not	not	Omnivore	yes	ADW (otolemur garnettii)
Sheep	ovis aries	22.8	110000	Social	diurnal	seasonal	No	polygynous	male larger	not	Herbivore	not	not	ADW (ovis aries)
Bonobo	pan paniscus	50	44000	Social	diurnal	yearly	No	polygynous	male larger	not	Herbivore	not	not	ADW (pan paniscus)
Chimpanzee	pan troglodytes	50	48000	Social	diurnal	yearly	No	polygynous	male larger	not	not	Omnivore	not	ADW (pan troglodytes)
Tiger	panthera tigris altaica	26	257000	Solitary	diurnal&nocturnal	yearly	No	polygynous	male larger	Carnivore	not	not	not	ADW (panthera tigris altaica)
Chiru	pantholops hodgsonii	10	33000	Social	diurnal	seasonal	No	polygynous	male larger	not	Herbivore	not	not	ADW (pantholops hodgsonii)
Baboon	papio anubis	25.2	19500	Social	diurnal	yearly	No	polygynous	male larger	not	not	Omnivore	not strict	ADW (papio anubis)
Deer mouse	peromyscus maniculatus	8	17	Solitary	nocturnal	yearly	Yes	polygynous	sexes alike	not	not	Omnivore	not strict	ADW (peromyscus maniculatus)
Sperm whale	physeter catodon	70	20000000	Social	natatorial	seasonal	No	polygynous	male larger	Carnivore	not	not	not	ADW (physeter catodon)
Orangutan	pongo abelii	58	60000	Solitary	diurnal	seasonal	Yes	polygynous	male larger	not	Herbivore	not	not strict	ADW (pongo abelii)
Sifakas	propithecus coquereli	30	4000	Social	diurnal	seasonal	Yes	polygynous	sexes alike	not	Herbivore	not	not	ADW (propithecus coquereli)
Black flying fox	pteropus alecto	19.7	667	Social	nocturnal	seasonal	Yes(fly)	monogamous&polygynous	sexes alike	not	Herbivore	not	not	ADW (pteropus alecto)
Large flying fox	pteropus vampyrus	30	850	Social	nocturnal	seasonal	Yes(fly)	polygynous	male larger	not	Herbivore	not	not	ADW (pteropus vampyrus)
Brown rat	rattus norvegicus	4	400	Social	nocturnal	yearly	No	polygynous	male larger	not	not	Omnivore	not	ADW (rattus norvegicus)
Snub-nosed monkey	rhinopithecus roxellana	26	19800	Social	diurnal	seasonal	Yes	polygynous	male larger	not	Herbivore	not	not	ADW (rhinopithecus roxellana)
Egyptian fruit bat	rousettus aegyptiacus	25	125	Social	nocturnal	seasonal	Yes(fly)	polygynous	male larger	not	Herbivore	not	not	ADW (rousettus aegyptiacus)
Squirrel monkey	saimiri boliviensis	30	750	Social	diurnal	seasonal	Yes	polygynous	male larger	not	not	Omnivore	not strict	ADW (saimiri boliviensis)
Tasmanian devil	sarcophilus harrisii	8.2	8000	Solitary	nocturnal	seasonal	No	polygynous	male larger	Carnivore	not	not	not strict	ADW (sarcophilus harrisii)
Common shrew	sorex araneus	2	41042	Solitary	nocturnal	seasonal	No	polygynous	sexes alike	Carnivore	not	not	yes	ADW (sorex araneus)
Pig	sus scrofa	27	169000	Social	nocturnal	yearly	No	polygynous	male larger	not	not	Omnivore	not	ADW (sus scrofa)
Tarsier	tarsius syrichta	13.5	125	Social	nocturnal	yearly	Yes	monogamous	sexes alike	Carnivore	not	not	yes	ADW (tarsius syrichta)
Treeshrew	tupaia chinensis	12	160	Solitary	diurnal	yearly	Yes	monogamous	male larger	not	not	Omnivore	not strict	ADW (tupaia belangeri)
Polar bear	ursus maritimus	30	475000	Solitary	diurnal	seasonal	No	polygynous	male larger	Carnivore	not	not	not	ADW (ursus maritimus)
Alpaca	vicugna pacos	20	48000	Social	diurnal	yearly	No	polygynous	sexes alike	not	Herbivore	not	not	ADW (lama pacos)
***Trait State Assignment:
Sociality: Soical, 1/ Solitary, 0
Diurnality: Diurnal, 1/ Nocturnal, 0/ others, missing
Reproductive seasonality: Year-around breeder, 1/ seasonal breeder, 0
Arboreality: Arboreal, flying, 1/ others, 0
Mating system: Monogamous, 1/ polygynous, 0
Male-biased Sexual Dimorphism: Male larger, 1/ sexes alike and female larger, 0
Carnivory: Carnivore, 1/ non-carnivore 0
Herbivory: Herbivore, 1/ non-herbivore 0
Omnivory: Omnivore, 1/ non-omnivore 0
Insectivory: Insectivore, 1/ non-insectivore, 0
