# Supplementary material for: Evolution of Reproductive Life History in Mammals and the Associated Change of Functional Constraints
Source: Genes (Basel). 2021 May 14;12(5):740. doi: 10.3390/genes12050740 (PMC8157036; doi:10.3390/genes12050740)
Supplement: Supplementary file 1 [file genes-12-00740-s001.zip › SupplementalTables/TableS2_ancester_states.xlsx]

## Sheet: TableS4_ancester_read
ApeNode	Branch*	Branch2	Lifespan_day	BodyWeight_gram	Gestation_period_day	Weaning_age_day	Average_time_to_independence_day	LitterSize_Log	Average_age_at_sexual_or_reproductive_maturity_female_day	MotherCare_Time_day
1	B1	monodelphis_domestica	2190	122.5	14.5	21	49	9	180	110.565
2	B2	sarcophilus_harrisii	2993	8000	21	165	240	2.5	730	99.599
3	B4	dasypus_novemcinctus	8395	5500	133	75	-1	4	547.5	194.352
4	B5	loxodonta_africana	25550	4.8e+06	670	120	2920	1	4015	229.37
5	B6	orycteropus_afer_afer	8395	61000	225	90	180	1	730	176.21
6	B7	elephantulus_edwardii	2044	50.5	51	28	-1	1	330	97.847
7	B8	echinops_telfairi	3650	200	60	12	17	3	-1	142.805
8	B9	chrysochloris_asiatica	1460	42	-1	-1	-1	2	-1	152.288
9	B15	tupaia_chinensis	4380	160	43	35	55	3	135	142.887
10	B16	galeopterus_variegatus	6387.5	1122.2	60	180	1095	1	-1	170.453
11	B17	otolemur_garnettii	5475	771.5	132.5	140	31.5	1	600	189.214
12	B18	propithecus_coquereli	10950	4000	162	165	180	1	1460	152.483
13	B19	microcebus_murinus	5657.5	60	61.5	-1	-1	2	243	43.765
14	B22	tarsius_syrichta	4927.5	125	179	45	-1	1	-1	159.329
15	B23	saimiri_boliviensis	10950	750	162	150	365	1	1003.75	306.789
16	B24	callithrix_jacchus	5840	256	148	-1	-1	2	477	151.539
17	B25	aotus_nancymaae	7300	750	133	13	18	1.5	305.5	223.876
18	B28	chlorocebus_sabaeus	4745	5750	165	360	365	1	730	297.38
19	B29	macaca_nemestrina	10950	9600	171	360	300	1	1186.25	458.136
20	B30	macaca_mulatta	10950	8000	165	360	-1	1	1186.25	399.113
21	B31	macaca_fascicularis	13870	5000	165	420	-1	1	1238	529.102
22	B34	papio_anubis	9198	19500	180	420	420	1	2737.5	500.699
23	B35	mandrillus_leucophaeus	12191	18250	173.5	-1	-1	1	1277	239.461
24	B36	cercocebus_atys	9782	8600	167	120	-1	1	1650	381.971
25	B41	rhinopithecus_roxellana	9490	19800	210	-1	-1	1	1642.5	221.123
26	B42	colobus_angolensis	7300	8900	162.5	450	-1	1	1095	325.351
27	B45	nomascus_leucogenys	10220	5700	210	720	2007.5	1	2555	458.043
28	B46	pongo_abelii	21170	60000	251	1440	3394.5	1	4489.5	569.087
29	B47	gorilla_gorilla	18250	180000	256	1260	1277.5	1	3650	658.732
30	B48	homo_sapiens	29200	75000	280	-1	-1	1	-1	227.463
31	B49	pan_troglodytes	18250	48000	230	1260	2190	1	4197.5	759.225
32	B50	pan_paniscus	18250	44000	240	1440	2920	1	5110	674.097
33	B62	ochotona_princeps	2555	148.5	30	28	28	3	347	83.846
34	B63	oryctolagus_cuniculus	3285	2000	30	28	28	6	240	99.943
35	B65	marmota_marmota	6570	3500	35	40	-1	4	730	119.475
36	B66	ictidomys_tridecemlineatus	2883.5	125	-1	-1	-1	-1	-1	464.845
37	B68	cavia_porcellus	5110	900	63	17.5	-1	3.8	67	113.282
38	B69	octodon_degus	2920	235	92.5	35	35	6	98	139.101
39	B70	chinchilla_lanigera	4124.5	650	111	60	-1	2	240	144.448
40	B73	heterocephalus_glaber	10950	35.3	70	36	-1	7	228	98.748
41	B74	fukomys_damarensis	4343.5	190	-1	-1	-1	-1	-1	120.359
42	B77	dipodomys_ordii	3577	75.5	29	-1	-1	3	60	70.399
43	B78	jaculus_jaculus	1460	55	35	42	70	3	300	123.808
44	B79	nannospalax_galili	5475	325	34	-1	35	3.5	-1	122.701
45	B80	mesocricetus_auratus	730	112.5	16	20	30	9	28	65.326
46	B81	cricetulus_griseus	1095	37.5	18.5	-1	21	6	49	27.206
47	B83	peromyscus_maniculatus	2920	17	26.5	30	35	5	49	75.031
48	B84	microtus_ochrogaster	1095	50	21	17.5	21	3.8	37.5	54.085
49	B87	rattus_norvegicus	1460	400	23	24.5	31.5	9.9	105	72.627
50	B88	mus_musculus	1460	21	21	21	-1	7	42	90.347
51	B98	condylura_cristata	1277.5	55	45	30	30	5	300	124.026
52	B99	sorex_araneus	730	41042	20	28	-1	6	285	121.784
53	B100	erinaceus_europaeus	4270.5	1000	39.5	35	35	1.5	253	158.783
54	B103	rousettus_aegyptiacus	9125	125	120	56	180	1	450	136.328
55	B104	pteropus_vampyrus	10950	850	166	75	-1	1	730	324.32
56	B105	pteropus_alecto	7190.5	667	-1	-1	-1	1.2	477	152.697
57	B108	miniopterus_natalensis	2007.5	8	210	52.5	-1	1.5	630	193.448
58	B109	eptesicus_fuscus	6935	23	-1	-1	-1	-1	-1	133.08
59	B110	myotis_davidii	14965	4.31	-1	-1	-1	-1	-1	299.026
60	B111	myotis_lucifugus	11315	9.5	55	26	28	1	210	181.972
61	B112	myotis_brandtii	14965	7.25	-1	-1	-1	-1	-1	275.857
62	B118	equus_asinus	17155	250000	359	150	-1	1	708	272.728
63	B119	equus_przewalskii	10950	250000	345	315	-1	1	-1	634.006
64	B120	equus_caballus	10950	563500	335	720	912.5	1	1080	449.89
65	B123	panthera_tigris_altaica	9490	257000	103	95	540	2.65	1268	210.569
66	B124	felis_catus	5110	4750	63.5	52.5	84	18	180	282.592
67	B125	acinonyx_jubatus	6935	46500	92.5	135	480	2.1	547.5	339.932
68	B128	canis_familiaris	7300	35000	63	-1	-1	6	270	155.93
69	B129	ursus_maritimus	10950	475000	230	900	-1	2	1733.75	415.045
70	B130	ailuropoda_melanoleuca	10950	102500	137.5	322	-1	1.5	2098.75	479.421
71	B132	mustela_putorius_furo	5110	957.5	42	31.5	-1	15	180	132.592
72	B133	odobenus_rosmarus	14600	1e+06	331	720	1095	1	2555	333.545
73	B134	leptonychotes_weddellii	10950	500000	285	42	-1	1	1460	297.744
74	B141	vicugna_pacos	7300	48000	190.5	210	-1	1.04	405	299.293
75	B142	camelus_dromedarius	18250	495000	405	-1	540	1	1095	554.244
76	B143	camelus_ferus	14600	1e+06	400	540	1825	1	1825	507.716
77	B144	camelus_bactrianus	18250	475000	400	540	1825	1	1825	691.524
78	B148	sus_scrofa	9855	169000	115.2	70	-1	7	334	180.668
79	B149	balaenoptera_acutorostrata	18250	7.5e+06	315	150	-1	1	2190	459.893
80	B150	physeter_catodon	25550	2e+07	450	720	-1	1	3467.5	497.742
81	B151	orcinus_orca	32850	7.2e+06	480	540	-1	1	2920	389.922
82	B152	lipotes_vexillifer	8760	104500	270	-1	-1	1	2007.5	389.761
83	B156	pantholops_hodgsonii	3650	33000	225	-1	-1	1	730	251.309
84	B157	ovis_aries	8322	110000	146	-1	-1	1.58	548	296.657
85	B158	capra_hircus	8030	45000	150	135	300	1.5	406	407.782
86	B161	bubalus_bubalis	12738.5	725000	320	225	-1	1.37	547.5	380.694
87	B162	bos_taurus	7300	755000	277	180	360	1	548	484.96
88	B163	bos_mutus	9125	650000	279.9	210	-1	1	2555	326.022
89	B164	bison_bison_bison	14600	609000	285	285	360	1	912.5	631.349
90	B177	Root	3568.02	720.192	40.438	38.266	91.024	2.674	577.231	112.68
91	B3	Node02	5722.32	2069.43	30.645	29.1	17.347	1.817	60.354	102.217
92	B176	Node03	2224.76	250.637	53.36	50.319	477.641	3.934	5520.67	124.214
93	B14	Node04	1182.9	25765.2	5.096	109.634	694.155	1.212	2631.78	97.988
94	B13	Node05	3614.68	83.36	67.455	45.775	113.213	2.027	357.295	127.672
95	B12	Node06	10098.3	51.735	89.455	228.51	223.051	1.625	405.385	354.123
96	B11	Node07	13246.7	1004.37	67.202	85.037	99.769	1.297	390.528	163.408
97	B10	Node08	6922.53	3596.15	115.085	97.977	227.669	2.434	2425.93	250.092
98	B175	Node09	7205.07	176.488	134.409	41.839	31.322	1.284	313.034	188.145
99	B97	Node48	4720.96	3785.66	87.967	90.854	98.455	1.374	387.795	164.279
100	B61	Node66	6170.01	1.04132e+06	166.973	191.115	1077.09	1.132	5520.67	370.359
101	B60	Node67	7668.31	16764.7	129.045	60.228	129.531	1.628	417.688	287.632
102	B59	Node68	7913.59	427.449	97.365	22.321	40.719	1.297	204.777	154.316
103	B21	Node69	2402.2	1058.94	40.414	59.908	81.879	2.192	152.608	139.843
104	B20	Node70	3874.87	133.034	44.452	60.518	66.154	1.643	473.384	65.491
105	B58	Node71	5319.54	54686.6	85.391	59.84	145.024	1.297	90.589	260.319
106	B57	Node72	4506.1	854.169	85.461	67.887	79.039	1.411	452.703	177.54
107	B27	Node73	6187.27	2467.42	53.578	56.571	67.193	1.572	439.531	143.048
108	B26	Node74	7790.62	2431.59	50.812	350.357	586.538	2.229	407.985	375.761
109	B56	Node75	6133.69	32275.1	93.597	144.157	49.557	1.353	1343.35	272.038
110	B44	Node81	9024.26	25630.5	119.22	103.236	126.599	2.038	556.219	202.98
111	B40	Node83	7667.52	12027	66.272	52.828	93.766	1.297	1721.36	259.084
112	B39	Node84	5193.09	7449.69	192.427	131.957	300.619	1.297	100.581	186.469
113	B33	Node85	13017.2	8581.46	300.703	20.76	47.974	2.383	1405.75	230.691
114	B32	Node86	995.077	3125021281	689.476	24.993	225.024	1.297	1104.15	492.457
115	B38	Node87	11406.5	478829000000	1783.83	179.376	44.394	1.01	2023.52	521.304
116	B37	Node88	9474.39	57.868	267.581	354.14	951.815	1.297	93.377	581.587
117	B43	Node82	9545.23	10712.2	140.132	116.775	42.76	1.945	1926.67	281.348
118	B55	Node76	6771.56	640.238	125.39	148.073	92.993	2.967	2547.25	161.126
119	B54	Node77	16905.3	11588.2	318.093	91.301	237.296	1.172	581.652	375.93
120	B53	Node78	6944.79	9561.43	66.619	201.092	179.278	3.726	321.427	559.048
121	B52	Node79	17614.4	2.19063e+06	137.559	95.798	494.883	1.825	2123.22	223.259
122	B51	Node80	14378	1.38531e+06	171.515	146.875	79.402	1.172	1943.82	756.018
123	B96	Node49	8228.95	122.447	141.427	62.26	198.795	1.745	471.939	229.982
124	B64	Node51	5320.63	5497.05	68.365	38.298	69.771	1.87	248.878	182.681
125	B95	Node50	6375.55	1418.75	68.326	106.172	87.189	1.924	94.62	190.308
126	B67	Node52	5030.23	634.028	70.757	54.52	52.703	1.55	196.248	136.956
127	B94	Node53	9186.79	13433.2	235.722	98.97	293.94	1.297	108.767	139.337
128	B76	Node54	6091.32	269.161	59.431	39.788	79.194	1.633	61.767	79.977
129	B72	Node56	4479.67	780.834	51.214	31.679	83	1.663	65.688	66.528
130	B71	Node57	9472.16	8.227	100.388	43.338	75.883	3.965	601.185	91.136
131	B75	Node55	4063.31	4246.63	59.459	30.64	97.405	1.725	52.237	94.278
132	B93	Node58	3971.1	238.787	39.89	16.173	13.82	2.243	116.604	78.558
133	B92	Node59	3270.9	905.434	36.265	89.241	132.041	1.705	303.553	139.524
134	B91	Node60	3287.05	168.66	43.524	55.518	100.611	1.803	181.079	79.971
135	B90	Node61	3189.53	705.738	45.976	38.358	39.697	2.443	63.447	69.852
136	B86	Node63	4764.09	311.886	54.965	31.201	48.801	1.77	136.804	77.277
137	B82	Node64	1962.87	6.24	16.939	25.307	25.128	1.658	52.778	21.873
138	B85	Node65	5473.51	99.796	73.88	145.681	959.165	1.343	1286.29	95.459
139	B89	Node62	2000.82	39.711	33.42	30.438	51.227	1.927	54.424	48.782
140	B174	Node10	4602.59	618.239	122.724	35.781	122.219	1.535	212.549	196.542
141	B102	Node11	3619.1	5430.76	39.969	89.502	491.602	1.459	287.932	97.452
142	B101	Node12	2053.94	190.872	103.879	35.892	56.932	2.067	271.069	157.352
143	B173	Node13	6213.43	1291.33	162.045	265.802	339.876	1.277	712.661	367.343
144	B117	Node14	7169.95	4.335	96.364	42.286	154.918	1.524	558.477	156.451
145	B107	Node15	6294.35	255.456	118.414	59.733	124.089	1.556	417.174	192.498
146	B106	Node16	6602.77	4174.29	79.109	49.262	149.35	1.659	509.321	132.293
147	B116	Node17	8354.12	1090.15	84.388	67.964	125.747	1.412	1112.71	200.558
148	B115	Node18	6021.65	5.523	54.195	34.774	161.187	1.803	546.996	146.939
149	B114	Node19	6461.19	434.915	47.093	49.71	82.789	1.339	1031.92	156.035
150	B113	Node20	5145.15	418903	128.021	124.417	1294.7	1.297	553.558	180.523
151	B172	Node21	852.596	92800	5.909	272.438	731.845	0.924	4494.09	17.411
152	B140	Node22	24231	19779.7	150.98	226.504	204.747	1.315	119.236	497.208
153	B122	Node23	4883.58	11518.5	73.132	75.307	96.079	1.441	283.022	156.511
154	B121	Node24	8097.14	57349	122.073	273.386	653.14	1.622	560.8	371.889
155	B139	Node25	5489.31	790.987	70.101	35.618	104.306	1.774	91.984	112.353
156	B127	Node26	4475.91	4524.14	65.213	24.748	48.881	1.825	116.182	74.476
157	B126	Node27	14575.2	44126.9	376.767	70.289	37.461	1.271	1517.16	228.72
158	B138	Node28	4360.38	9622.97	80.204	48.419	108.904	1.599	92.645	176.024
159	B137	Node29	8920.59	2604.05	96.989	27.003	157.592	1.347	290.399	108.208
160	B131	Node30	7705.3	1169.83	114.812	55.203	76.071	1.78	998.656	205.524
161	B136	Node31	5059.33	58361.5	54.67	116.268	506.384	4.644	334.912	170.312
162	B135	Node32	5023.06	3469.35	100.287	87.854	111.427	1.51	516.966	140.318
163	B171	Node33	3457.47	495.824	87.153	101.951	186.832	1.287	276.488	138.116
164	B147	Node34	5847.47	2141.65	165.96	83.163	96.145	1.928	280.089	246.996
165	B146	Node35	6288.97	4626.71	62.905	50.7	97.513	15.085	534.411	309.254
166	B145	Node36	6614.78	15523.3	72.407	443.019	1074.94	7.777	5168.06	381.637
167	B170	Node37	7506.18	4566.87	283.012	63.53	128.533	1.46	517.79	143.752
168	B169	Node38	6263.08	574.53	90.113	86.162	190.67	1.425	861.488	267.84
169	B155	Node39	13501.5	15436.8	225.547	183.885	175.875	1.524	767.629	315.684
170	B154	Node40	11702	3.23858e+07	318.204	287.451	779.705	1.297	1351.93	291.526
171	B153	Node41	14907.2	1.10369e+06	333.688	127.53	142.775	1.747	1347.52	304.072
172	B168	Node42	2878.5	2205.95	60.522	95.695	131.723	1.823	204.848	153.783
173	B160	Node43	5095.31	11635.7	82.991	142.615	298.18	1.297	446.122	203.831
174	B159	Node44	2870.4	3110.29	108.468	141.652	164.515	1.297	716.112	94.168
175	B167	Node45	9632.69	972.982	75.942	107.687	78.873	1.25	1092.23	207.874
176	B166	Node46	3482.28	21754.9	117.878	82.862	155.161	1.291	324.01	176.519
177	B165	Node47	8906.96	4661200733	336.829	238.804	230.334	1.297	1653.08	413.207
*annotations on branches, see Figure S1
