# Supplementary material for: Evolution of Reproductive Life History in Mammals and the Associated Change of Functional Constraints
Source: Genes (Basel). 2021 May 14;12(5):740. doi: 10.3390/genes12050740 (PMC8157036; doi:10.3390/genes12050740)
Supplement: Supplementary file 1 [file genes-12-00740-s001.zip › SupplementalTables/TableS3_trait.correlation.xlsx]

## Sheet: trait.cor
	Lifespan	BodyWeight	PregnancyTime	Weaning_age	Time2independence	LitterSize	FemaleMaturity	Sociality	Diurnality	Seasonal_Breeding	Arboreality	Monogamous	MaleLarger	Carnivory	Herbivory	Omnivory	Insectivory
Lifespan	1	0.419198	0.7259	0.52189	0.417804	-0.445935	0.485181	0.288781	0.348651	0.0045593	0.113593	-0.0607011	0.374009	-0.0450526	0.192245	-0.14554	-0.294094
BodyWeight	0.419198	1	0.603121	0.518068	0.332011	-0.227175	0.42931	0.0117723	0.481835	-0.0345154	-0.251367	-0.151566	0.400435	-0.0108674	0.1283	-0.115986	-0.377112
PregnancyTime	0.7259	0.603121	1	0.503705	0.389453	-0.524192	0.493765	0.261245	0.453493	-0.0888546	0.0622554	-0.0633313	0.328272	-0.0300965	0.203371	-0.210966	-0.27021
Weaning_age	0.52189	0.518068	0.503705	1	0.603317	-0.394683	0.567248	0.135984	0.572121	0.037792	-0.0567711	-0.199065	0.418852	-0.0369513	0.109034	-0.00842188	-0.205087
Time2independence	0.417804	0.332011	0.389453	0.603317	1	-0.42503	0.65919	0.160816	0.348785	-0.0357502	0.132119	-0.152282	0.197961	0.0906754	0.0937419	-0.0810904	-0.0807887
LitterSize	-0.445935	-0.227175	-0.524192	-0.394683	-0.42503	1	-0.449205	-0.289366	-0.287682	0.117259	-0.287131	0.0483409	-0.057195	-0.0763955	-0.102187	0.153423	-0.0353643
FemaleMaturity	0.485181	0.42931	0.493765	0.567248	0.65919	-0.449205	1	0.127061	0.386152	-0.069812	0.199563	-0.126703	0.187558	0.160204	-0.0125682	-0.0662796	0.0036145
Sociality	0.288781	0.0117723	0.261245	0.135984	0.160816	-0.289366	0.127061	1	0.254511	0.0524869	0.0606488	0.0480982	0.0198366	-0.118063	0.199724	-0.0885888	-0.182806
Diurnality	0.348651	0.481835	0.453493	0.572121	0.348785	-0.287682	0.386152	0.254511	1	0.018085	-0.00300118	0.0469803	0.346673	-0.248924	0.219453	0.0769744	-0.276904
Seasonal_Breeding	0.0045593	-0.0345154	-0.0888546	0.037792	-0.0357502	0.117259	-0.069812	0.0524869	0.018085	1	-3.59027e-05	0.0969511	0.0555321	-0.181617	-0.00838576	0.237321	-0.109075
Arboreality	0.113593	-0.251367	0.0622554	-0.0567711	0.132119	-0.287131	0.199563	0.0606488	-0.00300118	-3.59027e-05	1	0.0469838	-0.0664111	-0.10003	-0.010613	0.129892	0.297953
Monogamous	-0.0607011	-0.151566	-0.0633313	-0.199065	-0.152282	0.0483409	-0.126703	0.0480982	0.0469803	0.0969511	0.0469838	1	-0.141701	0.105471	-0.003387	-0.0507871	0.0687026
MaleLarger	0.374009	0.400435	0.328272	0.418852	0.197961	-0.057195	0.187558	0.0198366	0.346673	0.0555321	-0.0664111	-0.141701	1	-0.217485	0.0764593	0.134401	-0.372851
Carnivory	-0.0450526	-0.0108674	-0.0300965	-0.0369513	0.0906754	-0.0763955	0.160204	-0.118063	-0.248924	-0.181617	-0.10003	0.105471	-0.217485	1	-0.555592	-0.254878	0.371274
Herbivory	0.192245	0.1283	0.203371	0.109034	0.0937419	-0.102187	-0.0125682	0.199724	0.219453	-0.00838576	-0.010613	-0.003387	0.0764593	-0.555592	1	-0.479217	-0.456496
Omnivory	-0.14554	-0.115986	-0.210966	-0.00842188	-0.0810904	0.153423	-0.0662796	-0.0885888	0.0769744	0.237321	0.129892	-0.0507871	0.134401	-0.254878	-0.479217	1	0.253316
Insectivory	-0.294094	-0.377112	-0.27021	-0.205087	-0.0807887	-0.0353643	0.0036145	-0.182806	-0.276904	-0.109075	0.297953	0.0687026	-0.372851	0.371274	-0.456496	0.253316	1
