# Supplementary material for: Evolution of Reproductive Life History in Mammals and the Associated Change of Functional Constraints
Source: Genes (Basel). 2021 May 14;12(5):740. doi: 10.3390/genes12050740 (PMC8157036; doi:10.3390/genes12050740)
Supplement: Supplementary file 1 [file genes-12-00740-s001.zip › SupplementalTables/TableS4_trait.partial_correlation.xlsx]

## Sheet: trait.pcor
	Lifespan	Bodyweight	Gestation_period	Weaning_age	Time_to_independence	LitterSize	female_age_at_sexual_maturity	Sociality	Diurnality	Seasonal_Breeding	Arboreality	Monogamous	MaleLarger	Carnivory	Herbivory	Omnivory	Insectivory
Lifespan	1	-0.114974	0.513838	0.180995	0.00473063	-0.0568404	0.134152	0.121701	-0.155087	0.0470448	0.09073	0.0517832	0.163252	0.0699273	0.0616185	0.0552804	-0.170358
Bodyweight	-0.114974	1	0.376706	0.0365513	-0.032114	-0.12015	0.193077	-0.240915	0.199025	0.0283691	-0.30172	-0.0994006	0.128953	0.0875916	0.0214431	0.047253	-0.213297
Gestation_period	0.513838	0.376706	1	-0.0426771	-0.0265875	-0.209857	0.0501444	0.0963706	0.112857	-0.0677525	0.0570209	0.0245948	0.0237365	-0.0675735	-0.0651203	-0.140341	0.046889
Weaning_age	0.180995	0.0365513	-0.0426771	1	0.324527	-0.202401	0.128992	-0.0923065	0.351262	0.125401	-0.220572	-0.172204	0.199049	0.0113386	-0.00416344	0.00251562	0.0667829
Time_to_independence	0.00473063	-0.032114	-0.0265875	0.324527	1	-0.00626275	0.410968	0.0610293	-0.0267646	-0.0171574	0.0974546	-0.0627336	-0.0224161	0.150364	0.144219	0.0817249	-0.0660494
LitterSize	-0.0568404	-0.12015	-0.209857	-0.202401	-0.00626275	1	0.0172389	-0.155522	-0.0110947	0.0847338	-0.251357	0.0190633	0.1238	0.0139999	-0.0381801	0.0608618	-0.142214
female_age_at_sexual_maturity	0.134152	0.193077	0.0501444	0.128992	0.410968	0.0172389	1	-0.00224849	0.102655	-0.0183547	0.215652	-0.0533133	-0.0707353	0.0796393	-0.0449775	-0.0245404	0.100171
Sociality	0.121701	-0.240915	0.0963706	-0.0923065	0.0610293	-0.155522	-0.00224849	1	0.200325	0.0692399	-0.0683833	-0.00464038	-0.0870665	0.0183523	0.0366139	0.020153	-0.127243
Diurnality	-0.155087	0.199025	0.112857	0.351262	-0.0267646	-0.0110947	0.102655	0.200325	1	-0.0960851	0.0386716	0.265533	0.0440503	-0.08565	0.0882264	0.157708	-0.0688262
Seasonal_Breeding	0.0470448	0.0283691	-0.0677525	0.125401	-0.0171574	0.0847338	-0.0183547	0.0692399	-0.0960851	1	0.040905	0.147231	-0.0523514	-0.0353611	0.0201799	0.168662	-0.123459
Arboreality	0.09073	-0.30172	0.0570209	-0.220572	0.0974546	-0.251357	0.215652	-0.0683833	0.0386716	0.040905	1	0.033883	0.0735328	-0.166032	-0.0243133	0.00893841	0.229916
Monogamous	0.0517832	-0.0994006	0.0245948	-0.172204	-0.0627336	0.0190633	-0.0533133	-0.00464038	0.265533	0.147231	0.033883	1	-0.0431823	0.173315	0.0811913	0.0100934	0.014465
MaleLarger	0.163252	0.128953	0.0237365	0.199049	-0.0224161	0.1238	-0.0707353	-0.0870665	0.0440503	-0.0523514	0.0735328	-0.0431823	1	-0.0508788	-0.0489363	0.115117	-0.227972
Carnivory	0.0699273	0.0875916	-0.0675735	0.0113386	0.150364	0.0139999	0.0796393	0.0183523	-0.08565	-0.0353611	-0.166032	0.173315	-0.0508788	1	-0.738578	-0.667976	0.285304
Herbivory	0.0616185	0.0214431	-0.0651203	-0.00416344	0.144219	-0.0381801	-0.0449775	0.0366139	0.0882264	0.0201799	-0.0243133	0.0811913	-0.0489363	-0.738578	1	-0.719109	0.00323449
Omnivory	0.0552804	0.047253	-0.140341	0.00251562	0.0817249	0.0608618	-0.0245404	0.020153	0.157708	0.168662	0.00893841	0.0100934	0.115117	-0.667976	-0.719109	1	0.286172
Insectivory	-0.170358	-0.213297	0.046889	0.0667829	-0.0660494	-0.142214	0.100171	-0.127243	-0.0688262	-0.123459	0.229916	0.014465	-0.227972	0.285304	0.00323449	0.286172	1
