# Supplementary material for: Evolution of Reproductive Life History in Mammals and the Associated Change of Functional Constraints
Source: Genes (Basel). 2021 May 14;12(5):740. doi: 10.3390/genes12050740 (PMC8157036; doi:10.3390/genes12050740)
Supplement: Supplementary file 1 [file genes-12-00740-s001.zip › SupplementalTables/TableS5_Coefficents_ReproTrait.xlsx]

## Sheet: ReproductiveTrait
Gene	Trait	Coefficient	FullName	Function	Function_keyword	Disease_Related	Phenotype	Ref
VCAN	Average_weaning_age	-0.483654	Versican	This gene is a member of the aggrecan/versican proteoglycan family. The protein encoded is a large chondroitin sulfate proteoglycan and is a major component of the extracellular, matrix. This protein is involved in cell adhesion, proliferation, proliferation, migration and angiogenesis and plays a central role in tissue morphogenesis and maintenance. Mutations in this gene are the cause of Wagner…	cell adhesion, proliferation, proliferation, migration, angiogenesis, tissue morphogenesis and maintenance	Wagner Vitreoretinopathy and Wagner Syndrome, breast cancer	white matter microstructure measurement, body fat distribution, white matter integrity, appendicular lean mass, BMI-adjusted waist circumference	GeneCards
DCP1A	Average_weaning_age	-0.379613	Decapping MRNA 1A	Decapping is a key step in general and regulated mRNA decay. The protein encoded by this gene is a decapping enzyme. This protein and another decapping enzyme form a decapping complex, which interacts with the nonsense-mediated decay factor hUpf1 and may be recruited to mRNAs containing premature termination codons. This protein also participates in the TGF-beta signaling pathway.	key step in general and regulated mRNA decay	Noonan Syndrome 3	blood protein measurement, Abnormality of refraction, interleukin 17 receptor B measurement, pulse pressure measurement, BMI-adjusted waist-hip ratio	GeneCards
SDE2	Average_weaning_age	-0.288271	SDE2 Telomere Maintenance Homolog	Involved in both DNA replication and cell cycle control , SDE2 integrates into the TIMELESS-TIPIN complex to protect stalled replication forks	DNA replication, cell cycle control	NA	acute myeloid leukemia, mathematical ability, attention deficit hyperactivity disorder, aggressive behaviour measurement, childhood aggressive behaviour measurement	PMID 27906959, https://doi.org/10.1038/s41467-020-19162-5
NKTR	Average_weaning_age	-0.249473	Natural Killer Cell Triggering Receptor	This gene encodes a membrane-anchored protein with a hydrophobic amino terminal domain and a cyclophilin-like PPIase domain. It is present on the surface of natural killer cells and facilitates their binding to targets. Its expression is regulated by IL2 activation of the cells.	immune system	Theileriasis and Babesiosis	blood protein measurement, leukocyte count, systolic blood pressure, bipolar disorder, magnesium measurement	GeneCards
KLB	Average_weaning_age	-0.197765	Klotho Beta	Klotho β (KLB) is a single‑pass transmembrane protein measuring 1,043 amino acids in length that shares 41.2% homology with klotho α (KLA). KLB is a co‑receptor and key regulator of the fibroblast growth factor receptor 4 (FGFR4) pathway. KLB interacts with FGFR4 to induce apoptosis and inhibit the proliferation of hepatoma cells, and KLA has been demonstrated to be a tumor suppressor in human br…	These data suggest that KLB may be associated with the progression and metastasis of invasive ductal carcinoma, and therefore have clinical and therapeutic importance.	Outlet Dysfunction Constipation and Functional Diarrhea, breast cancer	alcohol consumption measurement, mean corpuscular hemoglobin, bitter alcoholic beverage consumption measurement, alcohol use disorder measurement, blood urea nitrogen measurement	PMID: 29344186, GeneCards
CYLD	Average_weaning_age	-0.156363	CYLD Lysine 63 Deubiquitinase	CYLD downregulation may promote breast cancer metastasis via NF-κB activation, including RANKL signaling. Our immunohistochemical analysis revealed that reduced CYLD protein expression was significantly correlated with estrogen receptor negativity, high Ki-67 index, high nuclear grade, decreased disease-free survival, and reduced breast cancer-specific survival in primary breast cancer. CYLD down…	tumor suppressor in human breast cancer	Brooke-Spiegler Syndrome and Cylindromatosis, Familial, breast cancer	Crohn's disease, ankylosing spondylitis, psoriasis, ulcerative colitis, Crohn's disease, sclerosing cholangitis, leprosy, Oral ulcer, inflammatory bowel disease	PMID: 24398777, GeneCards
KLF10	Average_weaning_age	-0.150874	Kruppel Like Factor 10	KLF10 is an anti-metastasis gene that significantly prevents breast cancer cell invasion, suppresses mammary tumorigenesis and decreases lung metastasis by inhibition of EGFR (epidermal growth factor receptor) gene transcription through the EGFR signaling pathway	tumor suppressor in human breast cancer	Hemoglobinopathy and Pancreatic Cancer, breast cancer	leukocyte count, mean corpuscular volume, body height, mean corpuscular hemoglobin, urate measurement	PMCID: PMC6025274, PMID: 22025675
CASS4	Average_weaning_age	-0.145124	Cas Scaffold Protein Family Member 4	Cas proteins: dodgy scaffolding in breast cancer	Cas proteins: dodgy scaffolding in breast cancer	Dehydrated Hereditary Stomatocytosis 1 With Or Without Pseudohyperkalemia And/Or Perinatal Edema and Speech Disorder	reticulocyte count, platelet crit, platelet count, Alzheimer's disease, family history of Alzheimer’s disease, Alzheimer's disease	PMID: 25606587, GeneCards
ESCO1	Average_weaning_age	-0.129489	Establishment Of Sister Chromatid Cohesion N-Acetyltransferase 1	Mammalian genomes encode two Eco1 orthologs, ESCO1 and ESCO2. The two proteins possess distinct expression patterns during cell cycle progression. ESCO1 is expressed throughout the cell cycle, while ESCO2 is present mainly in S phase. Dysregulation of ESCO1 has been reported in prostate, endometrial, and bladder cancers.	cell cycle	Warsaw Breakage Syndrome and Sc Phocomelia Syndrome	lysophosphatidylcholine measurement, phospholipid measurement, fatty acid measurement, Charcot-Marie-Tooth disease type 1A, Abnormality of the foot, pars opercularis volume measurement	PMID: 30538563, GeneCards
ZNHIT6	Average_weaning_age	-0.111555	Zinc Finger HIT-Type Containing 6	Required for box C/D snoRNAs accumulation involved in snoRNA processing, snoRNA transport to the nucleolus and ribosome biogenesis.	snoRNA processing	NA	BMI-adjusted waist circumference, intraocular pressure measurement, body height, BMI-adjusted waist-hip ratio, pulse pressure measurement	GeneCards
NUF2	Average_weaning_age	-0.0967053	NUF2 Component Of NDC80 Kinetochore Complex	This gene encodes a protein that is highly similar to yeast Nuf2, a component of a conserved protein complex associated with the centromere. NUF2 gene is overexpressed in breast cancer, and its expression level is important in predicting the prognosis of breast cancer. NUF2 gene is overexpressed in breast cancer, and its expression level is important in predicting the prognosis of breast cancer.	centromere, anti-breast cancer target	Cardiomyopathy, Dilated, 1A		PMID: 31140425, PMID: 33173994
POLK	Average_weaning_age	-0.0942055	DNA Polymerase Kappa	This gene encodes a member of the DNA polymerase type-Y family of proteins. The encoded protein is a specialized DNA polymerase that catalyzes translesion DNA synthesis, which allows DNA replication in the presence of DNA lesions. Human cell lines lacking a functional copy of this gene exhibit impaired genome integrity and enhanced susceptibility to oxidative damage. Mutations in this gene that i…	DNA polymerase	prostate cancer	low density lipoprotein cholesterol measurement, total cholesterol measurement, body fat distribution,total cholesterol measurement, diastolic blood pressure, triglyceride measurement, systolic blood pressure, hematocrit, ventricular rate measurement, glucose measurement, body mass index, high density lipoprotein cholesterol measurement, red blood cell distribution width	GeneCards
DAAM2	Average_weaning_age	-0.0759145	Dishevelled Associated Activator Of Morphogenesis 2	Key regulator of the Wnt signaling pathway, which is required for various processes during development, such as dorsal patterning, determination of left/right symmetry or myelination in the central nervous system. Recent studies have implicated Daam1, Daam2 and other formin-family genes in the migration of breast and neuroblastoma cell lines, respectively, suggesting that the Daam-family proteins…	development, contribute to invasion and metastasis in other malignancies of breast cancer	Molybdenum Cofactor Deficiency and Molybdenum Cofactor Deficiency, Complementation Group A, breast cancer		PMID: 29053101
PIP4K2A	Average_weaning_age	-0.0468003	Phosphatidylinositol-5-Phosphate 4-Kinase Type 2 Alpha	Phosphatidylinositol-5,4-bisphosphate, the precursor to second messengers of the phosphoinositide signal transduction pathways, is thought to be involved in the regulation of secretion. cell proliferation, differentiation, and motility. Low PIP4K2B Expression in Human Breast Tumors Correlates with Reduced Patient Survival. These results indicate that inhibitors of PI5P4Ks could be effective in pr…	tumor suppressor in human breast cancer	Leukemia, Acute Lymphoblastic 3 and Childhood B-Cell Acute Lymphoblastic Leukemia	acute lymphoblastic leukemia, B-cell acute lymphoblastic leukemia, body height, influenza A (H1N1), breast carcinoma	PMID: 24127122, PMID: 24209622
ZBTB49	Average_weaning_age	-0.0427953	Zinc Finger And BTB Domain Containing 49	Required for box C/D snoRNAs accumulation involved in snoRNA processing, snoRNA transport to the nucleolus and ribosome biogenesis.	snoRNA processing, snoRNA transport to the nucleolus and ribosome biogenesis	NA	BMI-adjusted waist circumference, intraocular pressure measurement, body height, BMI-adjusted waist-hip ratio, pulse pressure measurement	GeneCards
PRKCD	Average_weaning_age	-0.0216269	Protein Kinase C Delta	The protein encoded by this gene is a member of the protein kinase C family of serine- and threonine-specific protein kinases. The encoded protein is activated by diacylglycerol and is both a tumor suppressor and a positive regulator of cell cycle progression. Also, this protein can positively or negatively regulate apoptosis. Defects in this gene are a cause of autoimmune lymphoproliferative syn…	tumor suppressor, a positive regulator of cell cycle progression	Autoimmune Lymphoproliferative Syndrome, Type Iii and Autoimmune Lymphoproliferative Syndrome.	adolescent idiopathic scoliosis, pulse pressure measurement, BMI-adjusted waist-hip ratio, body height, BMI-adjusted waist circumference	NA, GeneCards
MYO1C	Average_weaning_age	0.00309577	Myosin IC	This gene encodes a member of the unconventional myosin protein family, which are actin-based molecular motors. The protein is found in the cytoplasm, and one isoform with a unique N-terminus is also found in the nucleus. The nuclear isoform associates with RNA polymerase I and II and functions in transcription initiation. Taken together the present study gives further evidence for tumor suppress…	tumor suppressor	Autosomal Dominant Non-Syndromic Sensorineural Deafness Type Dfna and Myopathy, Centronuclear, 1	blood protein measurement, systolic blood pressure, platelet crit, body mass index, acute myeloid leukemia	PMID: 27716847
ERGIC2/PTX1	Average_weaning_age	0.0043334	ERGIC And Golgi 2	ERGIC2, or PTX1, is a ubiquitously expressed nuclear protein that is downregulated in prostate carcinoma. A Genetic Screen Identifies PITX1 as a Suppressor of RAS Activity and Tumorigenicity.	tumor suppressor	prostate cancer	mean platelet volume, platelet count, body height, blood protein measurement, platelet component distribution width	GeneCards
ALDOC	Average_weaning_age	0.00631871	Aldolase, Fructose-Bisphosphate C	This gene encodes a member of the class I fructose-biphosphate aldolase gene family. Expressed specifically in the hippocampus and Purkinje cells of the brain, the encoded protein is a glycolytic enzyme that catalyzes the reversible aldol cleavage of fructose-1,6-biphosphate and fructose 1-phosphate to dihydroxyacetone phosphate and either glyceraldehyde-3-phosphate or glyceraldehyde, respectivel…	class I fructose-biphosphate aldolase gene family, Expressed specifically in the hippocampus and Purkinje cells of the brain, related to breast cancer	Prostate Carcinoma In Situ.	NA	Reinsborough et al., 2021, Oncogene, RefSeq
PPIL4	Average_weaning_age	0.0068397	Peptidylprolyl Isomerase Like 4	This gene is a member of the cyclophilin family of peptidylprolyl isomerases. The cyclophilins are a highly conserved family, members of which play an important role in protein folding, immunosuppression by cyclosporin A, and infection of HIV-1 virions.	peptidylprolyl isomerases	NA	atrial fibrillation, eosinophil count, rheumatoid arthritis, Dupuytren Contracture, cancer	GeneCards
CNGA4	Average_weaning_age	0.040475	Cyclic Nucleotide Gated Channel Subunit Alpha 4	CNGA4 is a modulatory subunit of vertebrate cyclic nucleotide-gated membrane channels that transduce odorant signals	vertebrate cyclic nucleotide-gated membrane channels	Achromatopsia	mathematical ability, gastroesophageal reflux disease, spontaneous preterm birth	GeneCards
SLC17A6	Average_weaning_age	0.0423343	Solute Carrier Family 17 Member 6	Mediates the uptake of glutamate into synaptic vesicles at presynaptic nerve terminals of excitatory neural cells. May also mediate the transport of inorganic phosphate.	Mediates the uptake of glutamate into synaptic vesicles at presynaptic nerve terminals of excitatory neural cells.	Amelogenesis Imperfecta, Type Iiia and Arthrogryposis, Distal, Type 1B		GeneCards
TSSK3	Average_weaning_age	0.04949	Testis Specific Serine Kinase 3	This gene encodes a kinase expressed exclusively in the testis that is thought to play a role in either germ cell differentiation or mature sperm function.	related to development or mature sperm function	NA	Lung Mucoepidermoid Carcinoma	GeneCards
Gene	Trait	Coefficient	FullName	Function	Function_keyword	Disease_Related	Phenotype	Ref
IRAK3	Average_time_to_independence	-0.714479	Interleukin 1 Receptor Associated Kinase 3	This gene encodes a member of the interleukin-1 receptor-associated kinase protein family. Members of this family are essential components of the Toll/IL-R immune signal transduction pathways. This protein is primarily expressed in monocytes and macrophages and functions as a negative regulator of Toll-like receptor signaling. Mutations in this gene are associated with a susceptibility to asthma.…	Toll/IL-R famiily, a novel prognostic marker in hepatocellular carcinoma. IRAK3 modulates downstream innate immune signalling through its guanylate cyclase activity, immune system	Asthma-Related Traits 5 and Asthma	Asthma-Related Traits 5 and Asthma
NKTR	Average_time_to_independence	-0.564403	Natural Killer Cell Triggering Receptor	This gene encodes a membrane-anchored protein with a hydrophobic amino terminal domain and a cyclophilin-like PPIase domain. It is present on the surface of natural killer cells and facilitates their binding to targets. Its expression is regulated by IL2 activation of the cells.	immune system	Theileriasis and Babesiosis	blood protein measurement, leukocyte count, systolic blood pressure, bipolar disorder, magnesium measurement	GeneCards
DCLRE1A	Average_time_to_independence	-0.436	DNA Cross-Link Repair 1A	May be required for DNA interstrand cross-link repair. Also required for checkpoint mediated cell cycle arrest in early prophase in response to mitotic spindle poisons.	May be required for DNA interstrand cross-link repair.	Interstitial Nephritis, Karyomegalic and Fanconi Anemia, Complementation Group A	factor VII activating protease measurement, pulse pressure measurement, hormone measurement, systolic blood pressure	GeneCards
SETX	Average_time_to_independence	-0.411689	Senataxin	This gene encodes a protein named for its homology to the Sen1p protein of fungi which has RNA helicase activity encoded by a domain at the C-terminal end of the protein. The protein encoded by this gene contains a DNA/RNA helicase domain at its C-terminal end which suggests that it may be involved in both DNA and RNA processing. Mutations in this gene have been associated with ataxia-ocular apra…	may be involved in both DNA and RNA processing	Amyotrophic Lateral Sclerosis 4, Juvenile and Spinocerebellar Ataxia, Autosomal Recessive, With Axonal Neuropathy 2	self reported educational attainment, factor VIII measurement, erythrocyte count, waist-hip ratio, mean corpuscular hemoglobin	GeneCards
DCP1A	Average_time_to_independence	-0.332036	Decapping MRNA 1A	Decapping is a key step in general and regulated mRNA decay. The protein encoded by this gene is a decapping enzyme. This protein and another decapping enzyme form a decapping complex, which interacts with the nonsense-mediated decay factor hUpf1 and may be recruited to mRNAs containing premature termination codons. This protein also participates in the TGF-beta signaling pathway. Alternative spl…	a key step in general and regulated mRNA decay	Noonan Syndrome 3	blood protein measurement, Abnormality of refraction, interleukin 17 receptor B measurement, pulse pressure measurement, BMI-adjusted waist-hip ratio	GeneCards
ERMN	Average_time_to_independence	-0.22565	Ermin	Our data indicate that inherited methylation alterations detectable in blood DNA, due to either genetic or epigenetic defects, can affect gene expression and contribute to ASD susceptibility most likely in an additive manner, and implicate ERMN as a novel ASD gene.	autism spectrum disorders	autistic spectrum disorder	Atrial Septal Defect 5 and Contagious Pustular Dermatitis	PMID: 27404287, GeneCards
LRIF1	Average_time_to_independence	-0.162401	Ligand Dependent Nuclear Receptor Interacting Factor 1	Facioscapulohumeral Muscular Dystrophy 2 and Facioscapulohumeral Muscular Dystrophy 1	Together with SMCHD1, involved in chromosome X inactivation in females by promoting the compaction of heterochromatin (PubMed:23542155). Also able to repress the ligand-induced transcriptional activity of retinoic acid receptor alpha (RARA), possibly through direct recruitment of histone deacetylases (PubMed:17455211).	Facioscapulohumeral Muscular Dystrophy 2 and Facioscapulohumeral Muscular Dystrophy 1	FEV/FEC ratio, mean platelet volume, forced expiratory volume, chronic obstructive pulmonary disease, intraocular pressure measurement	GeneCards
ZNHIT6	Average_time_to_independence	-0.114806	Zinc Finger HIT-Type Containing 6	Required for box C/D snoRNAs accumulation involved in snoRNA processing, snoRNA transport to the nucleolus and ribosome biogenesis.	snoRNA processing	NA	BMI-adjusted waist circumference, intraocular pressure measurement, body height, BMI-adjusted waist-hip ratio, pulse pressure measurement	GeneCards
KLB	Average_time_to_independence	-0.112941	Klotho Beta	Klotho β (KLB) is a single‑pass transmembrane protein measuring 1,043 amino acids in length that shares 41.2% homology with klotho α (KLA). KLB is a co‑receptor and key regulator of the fibroblast growth factor receptor 4 (FGFR4) pathway. KLB interacts with FGFR4 to induce apoptosis and inhibit the proliferation of hepatoma cells, and KLA has been demonstrated to be a tumor suppressor in human br…	These data suggest that KLB may be associated with the progression and metastasis of invasive ductal carcinoma, and therefore have clinical and therapeutic importance.	Outlet Dysfunction Constipation and Functional Diarrhea, breast cancer	alcohol consumption measurement, mean corpuscular hemoglobin, bitter alcoholic beverage consumption measurement, alcohol use disorder measurement, blood urea nitrogen measurement	PMID: 29344186, GeneCards
NUFIP1	Average_time_to_independence	-0.104106	Nuclear FMR1 Interacting Protein 1	This gene encodes a nuclear RNA binding protein that contains a C2H2 zinc finger motif and a nuclear localization signal. This protein is associated with the nuclear matrix in perichromatin fibrils and, in neurons, localizes to the cytoplasm in association with endoplasmic reticulum ribosomes. This protein interacts with the fragile X mental retardation protein (FMRP), the tumor suppressor protei…	NUFIP1 is a ribosome receptor for starvation-induced ribophagy (PMID: 29700228).	Peho Syndrome	heel bone mineral density, psoriasis, Dupuytren Contracture, chronic obstructive pulmonary disease, Abnormality of refraction	PMID: 29700228, GeneCards
PIP4K2A	Average_time_to_independence	-0.059473	Phosphatidylinositol-5-Phosphate 4-Kinase Type 2 Alpha	Phosphatidylinositol-5,4-bisphosphate, the precursor to second messengers of the phosphoinositide signal transduction pathways, is thought to be involved in the regulation of secretion. cell proliferation, differentiation, and motility. Low PIP4K2B Expression in Human Breast Tumors Correlates with Reduced Patient Survival. These results indicate that inhibitors of PI5P4Ks could be effective in pr…	tumor suppressor in human breast cancer	Leukemia, Acute Lymphoblastic 3 and Childhood B-Cell Acute Lymphoblastic Leukemia	acute lymphoblastic leukemia, B-cell acute lymphoblastic leukemia, body height, influenza A (H1N1), breast carcinoma	PMID: 24127122, PMID: 24209622
CTSS	Average_time_to_independence	-0.0577136	Cathepsin S	Cathepsin S activity regulates antigen presentation and immunity (PMID: 9616206). The preproprotein encoded by this gene, a member of the peptidase C1 family, is a lysosomal cysteine proteinase that participates in the degradation of antigenic proteins to peptides for presentation on MHC class II molecules. The mature protein cleaves the invariant chain of MHC class II molecules in endolysosomal …	regulates antigen presentation and immunity	Lysosome and Degradation of the extracellular matrix.	blood protein measurement, monocyte count, eosinophil count, monocyte percentage of leukocytes, granulocyte percentage of myeloid white cells	PMID: 9616206
GRAMD3	Average_time_to_independence	-0.0214401	GRAM Domain Containing 2B	May related with skin colour	May related with skin colour	Leukodystrophy, Demyelinating, Adult-Onset, Autosomal Dominant.	APOL1 risk genotype carrier status, type 2 diabetes nephropathy, visceral adipose tissue measurement, body mass index, Alopecia, response to thiopurine, inflammatory bowel disease, visceral adipose tissue measurement, QT interval	GeneCards
TRAPPC3	Average_time_to_independence	0.00941147	Trafficking Protein Particle Complex 3	This gene encodes a component of the trafficking protein particle complex, which tethers transport vesicles to the cis-Golgi membrane. The encoded protein participates in the regulation of transport from the endoplasmic reticulum to the Golgi apparatus. Alternative splicing results in multiple transcript variants.	Trafficking protein	Spondyloepiphyseal Dysplasia Tarda, X-Linked and Celery Allergy	body height, intraocular pressure measurement, appendicular lean mass, schizophrenia, spontaneous preterm birth	GeneCards
UNC45B	Average_time_to_independence	0.105462	Unc-45 Myosin Chaperone B	This gene encodes a co-chaperone required for folding and accumulation of type II myosins. The protein consists of three tetratricopeptide repeat motifs at the N-terminus that form a complex with heat shock protein 90, a central region of unknown function that is conserved in all Unc-45 proteins, and a C-terminal Unc-45/Cro1/She4 domain. The protein is expressed at high levels in striated muscle,…	co-chaperone required for folding and accumulation of type II myosins	Cataract 43 and Early-Onset Posterior Subcapsular Cataract	macrophage inflammatory protein 1b measurement, systemic scleroderma, susceptibility to hepatitis B infection measurement, nicotine dependence symptom count, depressive symptom measurement	GeneCards
PRKRA	Average_time_to_independence	0.118838	Protein Activator Of Interferon Induced Protein Kinase EIF2AK2	This gene encodes a protein kinase activated by double-stranded RNA which mediates the effects of interferon in response to viral infection. Mutations in this gene have been associated with dystonia. Alternative splicing results in multiple transcript variants.	anti viral infection	Dystonia 16 and Dystonia	resting heart rate, blood protein measurement, atopic eczema, psoriasis, vital capacity, body height	GeneCards
ACSS2	Average_time_to_independence	0.139065	Acyl-CoA Synthetase Short Chain Family Member 2	This gene encodes a cytosolic enzyme that catalyzes the activation of acetate for use in lipid synthesis and energy generation. The protein acts as a monomer and produces acetyl-CoA from acetate in a reaction that requires ATP. Expression of this gene is regulated by sterol regulatory element-binding proteins, transcription factors that activate genes required for the synthesis of cholesterol and…	catalyzes the activation of acetate for use in lipid synthesis and energy generation	Orofacial Cleft 1 and Cleft Lip	glomerular filtration rate, appendicular lean mass, irritability measurement, BMI-adjusted waist-hip ratio, sex interaction measurement, age at assessment, BMI-adjusted waist-hip ratio	GeneCards
Gene	Trait	Coefficient	FullName	Function	Function_keyword	Disease_Related	Phenotype	Ref
CLDN11	Average_number_of_offspring	-0.00800056	Claudin 11	This gene encodes a member of the claudin family. Claudins are integral membrane proteins and components of tight junction strands. Tight junction strands serve as a physical barrier to prevent solutes and water from passing freely through the paracellular space between epithelial or endothelial cell sheets, and also play critical roles in maintaining cell polarity and signal transductions. The p…	major component of central nervous system myelin, the gene deficiency results in deafness and loss of the Sertoli cell epithelial phenotype in the testis.	Lyme Disease and Deafness, Autosomal Recessive 29.	telomere length, prostate carcinoma, multiple myeloma, fatty acid measurement, oleic acid measurement, CCL2 measurement, chronic lymphocytic leukemia	GeneCards
CSDE1	Average_number_of_offspring	-0.00328163	Cold Shock Domain Containing E1	RNA-binding protein. Required for internal initiation of translation of human rhinovirus RNA. May be involved in translationally coupled mRNA turnover.	autism, body mass index	Nonparalytic Poliomyelitis and Bulbar Polio	autism, body mass index	GeneCards
ERGIC2	Average_number_of_offspring	-0.0023789	ERGIC And Golgi 2	ERGIC2, or PTX1, is a ubiquitously expressed nuclear protein that is downregulated in prostate carcinoma. A Genetic Screen Identifies PITX1 as a Suppressor of RAS Activity and Tumorigenicity.	tumor suppressor	prostate cancer	mean platelet volume, platelet count, body height, blood protein measurement, platelet component distribution width	GeneCards
PSMA4	Average_number_of_offspring	0.00196466	Proteasome 20S Subunit Alpha 4	This gene encodes a core alpha subunit of the 20S proteosome, which is a highly ordered ring-shaped structure composed of four rings of 28 non-identical subunits. Proteasomes cleave peptides in an ATP- and ubiquitin-dependent manner.	subunit of the 20S proteosome	Cystic Fibrosis and Angelman Syndrome	lung carcinoma, smoking status measurement, lung carcinoma, lung adenocarcinoma, smoking cessation, non-small cell lung carcinoma	GeneCards
RBM18	Average_number_of_offspring	0.00836397	RNA Binding Motif Protein 18	RNA Binding Motif Protein 18	NA	NA	NA	NA
PIP4K2A	Average_number_of_offspring	0.0390338	Phosphatidylinositol-5-Phosphate 4-Kinase Type 2 Alpha	Phosphatidylinositol-5,4-bisphosphate, the precursor to second messengers of the phosphoinositide signal transduction pathways, is thought to be involved in the regulation of secretion. cell proliferation, differentiation, and motility. Low PIP4K2B Expression in Human Breast Tumors Correlates with Reduced Patient Survival. These results indicate that inhibitors of PI5P4Ks could be effective in pr…	tumor suppressor in human breast cancer	Leukemia, Acute Lymphoblastic 3 and Childhood B-Cell Acute Lymphoblastic Leukemia	acute lymphoblastic leukemia, B-cell acute lymphoblastic leukemia, body height, influenza A (H1N1), breast carcinoma	PMID: 24127122, PMID: 24209622
SHOC2	Average_number_of_offspring	0.0406689	SHOC2 Leucine Rich Repeat Scaffold Protein	This gene encodes a protein that consists almost entirely of leucine-rich repeats, a domain implicated in protein-protein interactions. The protein may function as a scaffold linking RAS to downstream signal transducers in the RAS/ERK MAP kinase signaling cascade. Mutations in this gene have been associated with Noonan-like syndrome with loose anagen hair.	The scaffold protein Shoc2/SUR-8 accelerates the interaction of Ras and Raf	Noonan Syndrome-Like Disorder With Loose Anagen Hair 1 and Noonan Syndrome 3.	hair colour measurement, Crohn's disease, inflammatory bowel disease, aspartate aminotransferase measurement, alcohol consumption measurement, facial morphology measurement	GeneCards, PMID: 20051520
KCTD6	Average_number_of_offspring	0.0482872	Potassium Channel Tetramerization Domain Containing 6	Probable substrate-specific adapter of a BCR (BTB-CUL3-RBX1) E3 ubiquitin-protein ligase complex mediating the ubiquitination and subsequent proteasomal degradation of target proteins.	mediating the ubiquitination and subsequent proteasomal degradation	Medulloblastoma.	Abnormality of refraction, hemoglobin measurement, von Willebrand factor measurement, systemic lupus erythematosus, immunoglobulin isotype switching measurement	GeneCards
FAM69A	Average_number_of_offspring	0.0518041	Divergent Protein Kinase Domain 1A	This gene encodes a member of the FAM69 family of cysteine-rich type II transmembrane proteins. These proteins localize to the endoplasmic reticulum but their specific functions are unknown. Alternatively spliced transcript variants encoding multiple isoforms have been observed for this gene.	NA	Diamond-Blackfan Anemia 6 and Diamond-Blackfan Anemia 1	body height, mean corpuscular hemoglobin, red blood cell distribution width, monocyte percentage of leukocytes, Abnormality of refraction	GeneCards
CNOT8	Average_number_of_offspring	0.0613951	CCR4-NOT Transcription Complex Subunit 8	Has 3'-5' poly(A) exoribonuclease activity for synthetic poly(A) RNA substrate. Its function seems to be partially redundant with that of CNOT7. Catalytic component of the CCR4-NOT complex which is linked to various cellular processes including bulk mRNA degradation, miRNA-mediated repression, translational repression during translational initiation and general transcription regulation. During mi…	influence on mRNA expression	Amyotrophic Lateral Sclerosis 1	reticulocyte count, mean corpuscular hemoglobin, mean corpuscular hemoglobin concentration, mean corpuscular volume, erythrocyte count	GeneCards
PHF6	Average_number_of_offspring	0.0755972	PHD finger protein 6	This gene is a member of the plant homeodomain (PHD)-like finger (PHF) family. It encodes a protein with two PHD-type zinc finger domains, indicating a potential role in transcriptional regulation, that localizes to the nucleolus. Mutations affecting the coding region of this gene or the splicing of the transcript have been associated with Borjeson-Forssman-Lehmann syndrome (BFLS), a disorder cha…	Transcription regulation; in the control of neuronal migration	Borjeson-Forssman-Lehmann syndrome	nervous system phenotype behavior/neurological phenotype mortality/aging growth/size/body region phenotype hearing/vestibular/ear phenotype	RefSeq, PMID: 23791194
ZBTB1	Average_number_of_offspring	0.125898	Zinc Finger And BTB Domain Containing 1	Acts as a transcriptional repressor (PubMed:20797634). Represses cAMP-responsive element (CRE)-mediated transcriptional activation (PubMed:21706167). In addition, has a role in translesion DNA synthesis. Requires for UV-inducible RAD18 loading, PCNA monoubiquitination, POLH recruitment to replication factories and efficient translesion DNA synthesis (PubMed:24657165). Plays a key role in the tran…	transcriptional repressor	Parkinson Disease 7, Autosomal Recessive Early-Onset	mean corpuscular hemoglobin, self reported educational attainment, GeneHancer, triglyceride measurement, high density lipoprotein cholesterol measurement	GeneCards, PubMed:21706167, PubMed:24657165
Gene	Trait	Coefficient	FullName	Function	Function_keyword	Disease_Related	Phenotype	Ref
ESPL1	Average_gestation_period	-0.302986	extra spindle pole bodies homolog 1 (S. cerevisiae)	Stable cohesion between sister chromatids before anaphase and their timely separation during anaphase are critical for chromosome inheritance. In vertebrates, sister chromatid cohesion is released in 2 steps via distinct mechanisms. The first step involves phosphorylation of STAG1 (MIM 604358) or STAG2 (MIM 300826) in the cohesin complex. The second step involves cleavage of the cohesin subunit S…	cell Cycle, Mitotic and cell cycle.	fallopian tube disease and salpingitis.	body height, bone density, spine bone mineral density, reticulocyte count, body mass index
IRF1	Average_gestation_period	-0.264203	ligand dependent nuclear receptor interacting factor 1	Represses the ligand-induced transcriptional activity of retinoic acid receptor alpha (RARA). This repression may occur through direct recruitment of histone deacetylases	nuclear part; telomere binding; preferentially associated with long telomeres	facioscapulohumeral muscular dystrophy 1		GeneCards, PMID: 24270157, PMID: 30016453
FAM169A	Average_gestation_period	-0.263003	Family With Sequence Similarity 169 Member A	NA	NA	Emery-Dreifuss Muscular Dystrophy 4, Autosomal Dominant.	body mass index, total cholesterol measurement, C-reactive protein measurement, low density lipoprotein cholesterol measurement, C-reactive protein measurement, squamous cell lung carcinoma, family history of lung cancer, fatty acid measurement	GeneCards
TNFSF10	Average_gestation_period	-0.235067	tumor necrosis factor (ligand) superfamily, member 10	The protein encoded by this gene is a cytokine that belongs to the tumor necrosis factor (TNF) ligand family. This protein preferentially induces apoptosis in transformed and tumor cells, but does not appear to kill normal cells although it is expressed at a significant level in most normal tissues. This protein binds to several members of TNF receptor superfamily including TNFRSF10A/TRAILR1, TNF…	Member of tumor necrosis factor	malignant glioma and primary effusion lymphoma.	tumor necrosis factor ligand superfamily member 11 measurement, TNF-related apoptosis-inducing ligand measurement, acute myeloid leukemia, triglyceride measurement, mean corpuscular hemoglobin	GeneCards
DNASE2B	Average_gestation_period	-0.167955	DTW domain containing 1	The protein encoded by this gene shares considerable sequence similarity to, and is structurally related to DNase II. The latter is a well characterized endonuclease that catalyzes DNA hydrolysis in the absence of divalent cations at acidic pH. Unlike DNase II which is ubiquitously expressed, expression of this gene product is restricted to the salivary gland and lungs. The gene has been localize…	Lysosome; DNA decomposition	NA	body height, lysophosphatidylcholine, high density lipoprotein cholesterol measurement, metabolic syndrome, chronic hepatitis C virus infection, serum IgG glycosylation measurement	GeneCards
CCP110	Average_gestation_period	-0.114022	centriolar coiled coil protein 110kDa	Necessary for centrosome duplication at different stages of procentriole formation. Acts as a key negative regulator of ciliogenesis in collaboration with CEP97 by capping the mother centriole thereby preventing cilia formation. Required for correct spindle formation and has a role in regulating cytokinesis and genome stability via cooperation with CALM1 and CETN2.	regulating cytokinesis and genome stability	spinocerebellar ataxia 11.	body mass index	RefSeq, GeneCards
CASS4	Average_gestation_period	-0.0821906	Cas scaffolding protein family member 4	Docking protein that plays a role in tyrosine kinase-based signaling related to cell adhesion and cell spreading. Regulates PTK2/FAK1 activity, focal adhesion integrity, and cell spreading	cell migration	Cancer, Alzheimer's disease, immunopathological conditions, Thrombosis	reticulocyte count, platelet crit, platelet count, Alzheimer's disease, family history of Alzheimer’s disease, Alzheimer's disease	GeneCards, PMID: 25594051
KLF10	Average_gestation_period	-0.0645646	Kruppel-like factor 10	This gene encodes a member of a family of proteins that feature C2H2-type zinc finger domains. The encoded protein is a transcriptional repressor that acts as an effector of transforming growth factor beta signaling. Activity of this protein may inhibit the growth of cancers, particularly pancreatic cancer. Alternative splicing results in multiple transcript variants.	regulation of cell growth	hemoglobinopathy and pancreatic cancer	eukocyte count, mean corpuscular volume, body height, mean corpuscular hemoglobin, urate measurement	GeneCards
MOV10	Average_gestation_period	-0.0638098	Mov10, Moloney leukemia virus 10, homolog (mouse)	Probable RNA helicase. Required for RNA-mediated gene silencing by the RNA-induced silencing complex (RISC). Required for both miRNA-mediated translational repression and miRNA-mediated cleavage of complementary mRNAs by RISC. Also required for RNA-directed transcription and replication of the human hepatitis delta virus (HDV). Interacts with small capped HDV RNAs derived from genomic hairpin str…	Immune system	Infectious disease (RNA virus infection, HIV)	glomerular filtration rate, systolic blood pressure, platelet component distribution width, smoking status measurement, diastolic blood pressure, smoking status measurement, systolic blood pressure	GeneCards
SDE2	Average_gestation_period	-0.0630622	SDE2 Telomere Maintenance Homolog	Sde2: a novel nuclear protein essential for telomeric silencing and genomic stability in Schizosaccharomyces pombe	essential for telomeric silencing and genomic stability	--	acute myeloid leukemia, mathematical ability, attention deficit hyperactivity disorder, aggressive behaviour measurement, childhood aggressive behaviour measurement	PMID: 21333630
ZNHIT6	Average_gestation_period	-0.0593982	zinc finger, HIT-type containing 6	Required for box C/D snoRNAs accumulation involved in snoRNA processing, snoRNA transport to the nucleolus and ribosome biogenesis.	RNA processing	--	BMI-adjusted waist circumference, intraocular pressure measurement, body height, BMI-adjusted waist-hip ratio, pulse pressure measurement	GeneCards
NKTR	Average_gestation_period	-0.0409344	Natural Killer Cell Triggering Receptor	This gene encodes a membrane-anchored protein with a hydrophobic amino terminal domain and a cyclophilin-like PPIase domain. It is present on the surface of natural killer cells and facilitates their binding to targets. Its expression is regulated by IL2 activation of the cells.	immune system	Theileriasis and Babesiosis	blood protein measurement, leukocyte count, systolic blood pressure, bipolar disorder, magnesium measurement	GeneCards
LRIF1	Average_gestation_period	-0.0396069	Ligand Dependent Nuclear Receptor Interacting Factor 1	Facioscapulohumeral Muscular Dystrophy 2 and Facioscapulohumeral Muscular Dystrophy 1	Together with SMCHD1, involved in chromosome X inactivation in females by promoting the compaction of heterochromatin (PubMed:23542155). Also able to repress the ligand-induced transcriptional activity of retinoic acid receptor alpha (RARA), possibly through direct recruitment of histone deacetylases (PubMed:17455211).	Facioscapulohumeral Muscular Dystrophy 2 and Facioscapulohumeral Muscular Dystrophy 1	FEV/FEC ratio, mean platelet volume, forced expiratory volume, chronic obstructive pulmonary disease, intraocular pressure measurement	GeneCards
STC1	Average_gestation_period	-0.0310287	Stanniocalcin 1	This gene encodes a secreted, homodimeric glycoprotein that is expressed in a wide variety of tissues and may have autocrine or paracrine functions. The gene contains a 5' UTR rich in CAG trinucleotide repeats. The encoded protein contains 11 conserved cysteine residues and is phosphorylated by protein kinase C exclusively on its serine residues. The protein may play a role in the regulation of r…	may play a role in the regulation of renal and intestinal calcium and phosphate transport, cell metabolism, or cellular calcium/phosphate homeostasis	Splenic Flexure Cancer and Myasthenic Syndrome, Congenital, 6, Presynaptic	glomerular filtration rate, BMI-adjusted waist-hip ratio, urate measurement, waist-hip ratio, blood urea nitrogen measurement	GeneCards
DNAJB4	Average_gestation_period	-0.0233958	deoxyribonuclease II beta	The protein encoded by this gene is a molecular chaperone, tumor suppressor, and member of the heat shock protein-40 family. The encoded protein binds the cell adhesion protein E-cadherin and targets it to the plasma membrane. This protein also binds incorrectly folded E-cadherin and targets it for endoplasmic reticulum-associated degradation. This gene is a strong tumor suppressor for colorectal…	molecular chaperone, tumor suppressor, and member of the heat shock protein-40 family	Cancer		RefSeq, GeneCards
PIP4K2A	Average_gestation_period	-0.0200557	Phosphatidylinositol-5-Phosphate 4-Kinase Type 2 Alpha	Phosphatidylinositol-5,4-bisphosphate, the precursor to second messengers of the phosphoinositide signal transduction pathways, is thought to be involved in the regulation of secretion. cell proliferation, differentiation, and motility. Low PIP4K2B Expression in Human Breast Tumors Correlates with Reduced Patient Survival. These results indicate that inhibitors of PI5P4Ks could be effective in pr…	tumor suppressor in human breast cancer	Leukemia, Acute Lymphoblastic 3 and Childhood B-Cell Acute Lymphoblastic Leukemia	acute lymphoblastic leukemia, B-cell acute lymphoblastic leukemia, body height, influenza A (H1N1), breast carcinoma	PMID: 24127122, PMID: 24209622
GPCPD1	Average_gestation_period	-0.0191915	glycerophosphocholine phosphodiesterase GDE1 homolog (S. cerevisiae)	May be involved in the negative regulation of skeletal muscle differentiation, independently of its glycerophosphocholine phosphodiesterase activity (By similarity)	negative regulation of skeletal muscle differentiation	--	waist-hip ratio, BMI-adjusted waist-hip ratio, heel bone mineral density, total cortical area measurement, visual cortical surface area measurement, diffusing capacity of the lung for carbon monoxide	STRING, GeneCards
SCAF11	Average_gestation_period	-0.0164975	SR-related CTD-associated factor 11	Plays a role in pre-mRNA alternative splicing by regulating spliceosome assembly	RNA processing	--	Abnormality of refraction, appendicular lean mass, chronotype measurement, age at onset, Myopia, refractive error measurement, hair colour measurement	STRING, GeneCards
POLK	Average_gestation_period	-0.0158675	DNA Polymerase Kappa	This gene encodes a member of the DNA polymerase type-Y family of proteins. The encoded protein is a specialized DNA polymerase that catalyzes translesion DNA synthesis, which allows DNA replication in the presence of DNA lesions. Human cell lines lacking a functional copy of this gene exhibit impaired genome integrity and enhanced susceptibility to oxidative damage. Mutations in this gene that i…	DNA polymerase	prostate cancer	low density lipoprotein cholesterol measurement, total cholesterol measurement, body fat distribution,total cholesterol measurement, diastolic blood pressure, triglyceride measurement, systolic blood pressure, hematocrit, ventricular rate measurement, glucose measurement, body mass index, high density lipoprotein cholesterol measurement, red blood cell distribution width	GeneCards
FAM69A	Average_gestation_period	-0.0102675	Divergent Protein Kinase Domain 1A	This gene encodes a member of the FAM69 family of cysteine-rich type II transmembrane proteins. These proteins localize to the endoplasmic reticulum but their specific functions are unknown. Alternatively spliced transcript variants encoding multiple isoforms have been observed for this gene.	NA	Diamond-Blackfan Anemia 6 and Diamond-Blackfan Anemia 1	body height, mean corpuscular hemoglobin, red blood cell distribution width, monocyte percentage of leukocytes, Abnormality of refraction	GeneCards
ESCO1	Average_gestation_period	-0.0100621	Establishment Of Sister Chromatid Cohesion N-Acetyltransferase 1	Mammalian genomes encode two Eco1 orthologs, ESCO1 and ESCO2. The two proteins possess distinct expression patterns during cell cycle progression. ESCO1 is expressed throughout the cell cycle, while ESCO2 is present mainly in S phase. Dysregulation of ESCO1 has been reported in prostate, endometrial, and bladder cancers.	cell cycle	Warsaw Breakage Syndrome and Sc Phocomelia Syndrome	lysophosphatidylcholine measurement, phospholipid measurement, fatty acid measurement, Charcot-Marie-Tooth disease type 1A, Abnormality of the foot, pars opercularis volume measurement	PMID: 30538563, GeneCards
DDB1	Average_gestation_period	-0.00923405	Damage Specific DNA Binding Protein 1	The protein encoded by this gene is the large subunit (p127) of the heterodimeric DNA damage-binding (DDB) complex while another protein (p48) forms the small subunit. This protein complex functions in nucleotide-excision repair and binds to DNA following UV damage. Defective activity of this complex causes the repair defect in patients with xeroderma pigmentosum complementation group E (XPE) - a…	functions in nucleotide-excision repair and binds to DNA following UV damage	Xeroderma Pigmentosum, Complementation Group E and Xeroderma Pigmentosum Group E	diastolic blood pressure, alcohol drinking, smoking status measurement, diastolic blood pressure, diastolic blood pressure, smoking status measurement, systolic blood pressure, systolic blood pressure	GeneCards
IL7R	Average_gestation_period	-0.00645948	interleukin 7 receptor	The protein encoded by this gene is a receptor for interleukin 7 (IL7). The function of this receptor requires the interleukin 2 receptor, gamma chain (IL2RG), which is a common gamma chain shared by the receptors of various cytokines, including interleukins 2, 4, 7, 9, and 15. This protein has been shown to play a critical role in V(D)J recombination during lymphocyte development. Defects in thi…	severe combined immunodeficiency, t cell-negative, b-cell/natural killer-cell positive and t-b+ severe combined immunodeficiency due to il-7ralpha deficiency	Severe Combined Immunodeficiency, Autosomal Recessive, T Cell-Negative, B Cell-Positive, Nk Cell-Positive and Severe Combined Immunodeficiency	Eczema, eosinophil count, Eczema, allergic rhinitis, Eczema, allergic rhinitis, asthma, lymphocyte count	GeneCards
ZBTB1	Average_gestation_period	-0.00584784	Zinc Finger And BTB Domain Containing 1	Acts as a transcriptional repressor (PubMed:20797634). Represses cAMP-responsive element (CRE)-mediated transcriptional activation (PubMed:21706167). In addition, has a role in translesion DNA synthesis. Requires for UV-inducible RAD18 loading, PCNA monoubiquitination, POLH recruitment to replication factories and efficient translesion DNA synthesis (PubMed:24657165). Plays a key role in the tran…	transcriptional repressor	Parkinson Disease 7, Autosomal Recessive Early-Onset	mean corpuscular hemoglobin, self reported educational attainment, GeneHancer, triglyceride measurement, high density lipoprotein cholesterol measurement	GeneCards, PubMed:21706167, PubMed:24657165
CCNG2	Average_gestation_period	-0.00579863	Cyclin G2	The eukaryotic cell cycle is governed by cyclin-dependent protein kinases (CDKs) whose activities are regulated by cyclins and CDK inhibitors. The 8 species of cyclins reported in mammals, cyclins A through H, share a conserved amino acid sequence of about 90 residues called the cyclin box. The amino acid sequence of cyclin G is well conserved among mammals. The nucleotide sequence of cyclin G1 a…	Cycle circle	DNA Damage Response (only ATM dependent) and Mitotic G1-G1/S phases.	C-X-C motif chemokine 10 measurement, adolescent idiopathic scoliosis, rheumatoid arthritis, response to drug, intracranial volume measurement, FEV/FEC ratio	GeneCards
DET1	Average_gestation_period	-0.000750231	DET1 Partner Of COP1 E3 Ubiquitin Ligase	Component of the E3 ubiquitin ligase DCX DET1-COP1 complex, which is required for ubiquitination and subsequent degradation of target proteins. The complex is involved in JUN ubiquitination and degradation.	Component of the E3 ubiquitin ligase DCX DET1-COP1 complex	Hyperoxaluria, Primary, Type Ii and Hydrolethalus Syndrome 1.	age at menarche, body height	GeneCards
CAPSL	Average_gestation_period	0.00173688	Calcyphosine Like	NA	NA	Lipomatosis, Multiple Symmetric	chronic kidney disease, urinary metabolite measurement, allergy, blood protein measurement, allergic rhinitis, lymphocyte percentage of leukocytes	GeneCards
KLHL12	Average_gestation_period	0.00383482	Kelch Like Family Member 12	This gene encodes a member of the KLHL (Kelch-like) family of proteins. This protein has been identified as an autoantigen in the autoimmune disease Sjogren's syndrome and as a potential biomarker in primary biliary cirrhosis. This protein may act as a substrate adaptor of the Cullin-3 ubiquitin ligase complex to promote substrate-specific ubiquitylation. Ubiquitylation by this complex has been s…	This protein has been identified as an autoantigen in the autoimmune disease Sjogren's syndrome and as a potential biomarker in primary biliary cirrhosis.	Primary Biliary Cirrhosis and Craniolenticulosutural Dysplasia	red blood cell distribution width, mean corpuscular hemoglobin concentration, mean corpuscular volume, multiple sclerosis, reaction time measurement	GeneCards
JAKMIP2	Average_gestation_period	0.00587915	Janus Kinase And Microtubule Interacting Protein 2	The protein encoded by this gene is reported to be a component of the Golgi matrix. It may act as a golgin protein by negatively regulating transit of secretory cargo and by acting as a structural scaffold of the Golgi. Alternative splicing results in multiple transcript variants.	a component of the Golgi matrix	Cervix Small Cell Carcinoma	blood protein measurement, alcoholic pancreatitis, phosphatidylcholine 34:1 measurement, venous thromboembolism, longitudinal BMI measurement, chronic obstructive pulmonary disease	GeneCards
DFNB59	Average_gestation_period	0.00717306	Pejvakin	The protein encoded by this gene is a member of the gasdermin family, a family which is found only in vertebrates. The encoded protein is required for the proper function of auditory pathway neurons. Defects in this gene are a cause of non-syndromic sensorineural deafness autosomal recessive type 59 (DFNB59).	a member of the gasdermin family	Deafness, Autosomal Recessive 59 and Branchiootic Syndrome 1.	blood protein measurement, body height, neuritic plaque measurement	GeneCards
MYO5A	Average_gestation_period	0.00911906	Myosin VA	This gene is one of three myosin V heavy-chain genes, belonging to the myosin gene superfamily. Myosin V is a class of actin-based motor proteins involved in cytoplasmic vesicle transport and anchorage, spindle-pole alignment and mRNA translocation. The protein encoded by this gene is abundant in melanocytes and nerve cells. Mutations in this gene cause Griscelli syndrome type-1 (GS1), Griscelli …	Myosin V is a class of actin-based motor proteins involved in cytoplasmic vesicle transport and anchorage, spindle-pole alignment and mRNA translocation.	Griscelli Syndrome, Type 1 and Griscelli Syndrome, Type 3	blood protein measurement, cognitive function measurement, intelligence, pyroglutamine measurement, susceptibility to common cold measurement	GeneCards
CNGA4	Average_gestation_period	0.0132985	Cyclic Nucleotide Gated Channel Subunit Alpha 4	CNGA4 is a modulatory subunit of vertebrate cyclic nucleotide-gated membrane channels that transduce odorant signals	vertebrate cyclic nucleotide-gated membrane channels	Achromatopsia	mathematical ability, gastroesophageal reflux disease, spontaneous preterm birth	GeneCards
NMBR	Average_gestation_period	0.0181164	neuromedin B receptor	This gene encodes a 7-transmembrane G protein-coupled receptor that binds neuromedin B, which is a growth factor and mitogen for gastrointestinal epithelial tissue and for normal and neoplastic lung. This receptor may play a role in smooth muscle contraction, neuronal responses, and the regulation of cell growth. Antagonists of this receptor have a potential therapeutic use in inhibiting tumor ce…	Lung fucntion	lung cancer and small cell cancer of the lung, somatic.	FEV/FEC ratio, eye measurement, birth weight, body height, body mass index	RefSeq, GeneCards
ABCF3	Average_gestation_period	0.0202482	ATP Binding Cassette Subfamily F Member 3	This gene encodes a member of the ATP-binding cassette (ABC) transporter superfamily. ATP-binding cassette proteins transport various molecules across extra- and intracellular membranes. The protein encoded by this gene displays antiviral effect against flaviviruses. Alternatively spliced transcript variants encoding different isoforms have been found for this gene.	transport various molecules across extra- and intracellular membranes	Abcd Syndrome and Microcephaly, Autosomal Dominant	mathematical ability, platelet crit, intelligence, mean corpuscular hemoglobin, appendicular lean mass	GeneCards
KCNJ16	Average_gestation_period	0.026428	Potassium Inwardly Rectifying Channel Subfamily J Member 16	Potassium channels are present in most mammalian cells, where they participate in a wide range of physiologic responses. The protein encoded by this gene is an integral membrane protein and inward-rectifier type potassium channel. The encoded protein, which tends to allow potassium to flow into rather than out of a cell, can form heterodimers with two other inward-rectifier type potassium channel…	an integral membrane protein and inward-rectifier type potassium channel	Seizures, Sensorineural Deafness, Ataxia, Mental Retardation, And Electrolyte Imbalance and Campomelic Dysplasia	body height, tooth eruption, odontogenesis, Thyrotoxic periodic paralysis, birth weight	GeneCards
GRXCR2	Average_gestation_period	0.0332756	Glutaredoxin And Cysteine Rich Domain Containing 2	this gene encodes a protein containing a glutaredoxin domain, which functions in protein S-glutathionylation. A mutation in this gene was found in a family with autoosomal recessive nonsyndromic sensorineural deafness-101.	Could play a role in maintaining cochlear stereocilia bundles that are involved in sound detection.	Deafness, Autosomal Recessive 101 and Autosomal Recessive Non-Syndromic Sensorineural Deafness Type Dfnb.	acute myeloid leukemia, self reported educational attainment, response to interferon, chronic hepatitis B virus infection, lysophosphatidylethanolamine 18:2 measurement, bacteriemia	GeneCards
EPC1	Average_gestation_period	0.0501931	Enhancer Of Polycomb Homolog 1	This gene encodes a member of the polycomb group (PcG) family. The encoded protein is a component of the NuA4 histone acetyltransferase complex and can act as both a transcriptional activator and repressor. The encoded protein has been linked to apoptosis, DNA repair, skeletal muscle differentiation, gene silencing, and adult T-cell leukemia/lymphoma. Alternative splicing results in multiple tran…	Component of the NuA4 histone acetyltransferase (HAT) complex which is involved in transcriptional activation of select genes principally by acetylation of nucleosomal histones H4 and H2A	Adult T-Cell Leukemia and Inflammatory Bowel Disease 1.	balding measurement, BMI-adjusted waist-hip ratio, waist-hip ratio, FEV/FEC ratio, diastolic blood pressure	GeneCards
CLEC3A	Average_gestation_period	0.0535981	C-Type Lectin Domain Family 3 Member A	Promotes cell adhesion to laminin-332 and fibronectin	Promotes cell adhesion to laminin-332 and fibronectin	NA	body height, systolic blood pressure, alcohol drinking, colorectal cancer, endometrial neoplasm	GeneCards
TGM1	Average_gestation_period	0.0698843	transglutaminase 1 (K polypeptide epidermal type I, protein-glutamine-gamma-glutamyltransferase)	The protein encoded by this gene is a membrane protein that catalyzes the addition of an alkyl group from an akylamine to a glutamine residue of a protein, forming an alkylglutamine in the protein. This protein alkylation leads to crosslinking of proteins and catenation of polyamines to proteins. This gene contains either one or two copies of a 22 nt repeat unit in its 3' UTR. Mutations in this g…	Skin function	ichthyosis, congenital, autosomal recessive 1 and autosomal recessive congenital ichthyosis.	body height, telomere length, platelet count, diastolic blood pressure	RefSeq, GeneCards
Gene	Trait	Coefficient	FullName	Function	Function_keyword	Disease_Related	Phenotype	Ref
CDCA2	Average_age_at_sexual_or_reproductive_maturity_female	-1.17505	cell division cycle associated 2	This gene encodes a targeting subunit of the cell-cycle associated protein, protein phosphatase 1, with a role in targeting this protein to chromatin during anaphase. These two proteins comprise a phosphatase complex that is involved in nuclear envelope reformation and regulation of the DNA damage response. The encoded protein may also play a role in cancer progression. Alternative splicing resul…	regulator of chromosome structure during mitosis	--	body height, systolic blood pressure, cardiovascular disease, waist-hip ratio, heel bone mineral density	GeneCards
DNASE2B	Average_age_at_sexual_or_reproductive_maturity_female	-0.323838	DTW domain containing 1	The protein encoded by this gene shares considerable sequence similarity to, and is structurally related to DNase II. The latter is a well characterized endonuclease that catalyzes DNA hydrolysis in the absence of divalent cations at acidic pH. Unlike DNase II which is ubiquitously expressed, expression of this gene product is restricted to the salivary gland and lungs. The gene has been localize…	Lysosome; DNA decomposition	NA	body height, lysophosphatidylcholine, high density lipoprotein cholesterol measurement, metabolic syndrome, chronic hepatitis C virus infection, serum IgG glycosylation measurement	GeneCards
NKTR	Average_age_at_sexual_or_reproductive_maturity_female	-0.268281	Natural Killer Cell Triggering Receptor	This gene encodes a membrane-anchored protein with a hydrophobic amino terminal domain and a cyclophilin-like PPIase domain. It is present on the surface of natural killer cells and facilitates their binding to targets. Its expression is regulated by IL2 activation of the cells.	immune system	Theileriasis and Babesiosis	blood protein measurement, leukocyte count, systolic blood pressure, bipolar disorder, magnesium measurement	GeneCards
KLF10	Average_age_at_sexual_or_reproductive_maturity_female	-0.259425	Kruppel Like Factor 10	KLF10 is an anti-metastasis gene that significantly prevents breast cancer cell invasion, suppresses mammary tumorigenesis and decreases lung metastasis by inhibition of EGFR (epidermal growth factor receptor) gene transcription through the EGFR signaling pathway	tumor suppressor in human breast cancer	Hemoglobinopathy and Pancreatic Cancer, breast cancer	leukocyte count, mean corpuscular volume, body height, mean corpuscular hemoglobin, urate measurement	PMCID: PMC6025274, PMID: 22025675
IL12B	Average_age_at_sexual_or_reproductive_maturity_female	-0.123069	Interleukin 12B	This gene encodes a subunit of interleukin 12, a cytokine that acts on T and natural killer cells, and has a broad array of biological activities. Interleukin 12 is a disulfide-linked heterodimer composed of the 40 kD cytokine receptor like subunit encoded by this gene, and a 35 kD subunit encoded by IL12A. This cytokine is expressed by activated macrophages that serve as an essential inducer of …	a cytokine that acts on T and natural killer cells, immune system	Immunodeficiency 29 and Takayasu Arteritis	blood protein measurement, psoriasis, inflammatory bowel disease, ankylosing spondylitis, psoriasis, ulcerative colitis, Crohn's disease, sclerosing cholangitis, psoriasis vulgaris	GeneCards
SLC16A12	Average_age_at_sexual_or_reproductive_maturity_female	-0.0998592	Solute Carrier Family 16 Member 12	This gene encodes a transmembrane transporter that likely plays a role in monocarboxylic acid transport. A mutation in this gene has been associated with juvenile cataracts with microcornea and renal glucosuria.	plays a role in monocarboxylic acid transport.	Cataract 47 and Renal Glucosuria	body height, mathematical ability	GeneCards
SLC25A38	Average_age_at_sexual_or_reproductive_maturity_female	-0.0821339	Solute Carrier Family 25 Member 38	This gene is a member of the mitochondrial carrier family. The encoded protein is required during erythropoiesis and is important for the biosynthesis of heme. Mutations in this gene are the cause of autosomal congenital sideroblastic anemia (anemia, sideroblastic, 2, pyridoxine-refractory). A related pseudogene is found on chromosome 1.	a member of the mitochondrial carrier family	Anemia, Sideroblastic, 2, Pyridoxine-Refractory and Autosomal Recessive Sideroblastic Anemia.	growth/size/body region phenotype, body height	GeneCards, PMID: 28772256
GTF3C3	Average_age_at_sexual_or_reproductive_maturity_female	-0.0757767	General Transcription Factor IIIC Subunit 3	The protein encoded by this gene is part of the TFIIIC2 complex, which binds to the promoters of small nuclear and cytoplasmic RNA genes in order to recruit RNA polymerase III. The TFIIIC2 complex is composed of six subunits. Two transcript variants encoding different isoforms have been found for this gene.	Involved in RNA polymerase III-mediated transcription.	Vitreoretinal Degeneration, Snowflake Type	dental caries	GeneCards
SPP1	Average_age_at_sexual_or_reproductive_maturity_female	-0.0674711	Secreted Phosphoprotein 1	The protein encoded by this gene is involved in the attachment of osteoclasts to the mineralized bone matrix. The encoded protein is secreted and binds hydroxyapatite with high affinity. The osteoclast vitronectin receptor is found in the cell membrane and may be involved in the binding to this protein. This protein is also a cytokine that upregulates expression of interferon-gamma and interleuki…	involved in the attachment of osteoclasts to the mineralized bone matrix	Pediatric Systemic Lupus Erythematosus and Nephrolithiasis, Calcium Oxalate	urate measurement, heel bone mineral density, gout, bone density, spine bone mineral density	GeneCards
ZNHIT6	Average_age_at_sexual_or_reproductive_maturity_female	-0.0650434	Zinc Finger HIT-Type Containing 6	Required for box C/D snoRNAs accumulation involved in snoRNA processing, snoRNA transport to the nucleolus and ribosome biogenesis.	snoRNA processing	NA	BMI-adjusted waist circumference, intraocular pressure measurement, body height, BMI-adjusted waist-hip ratio, pulse pressure measurement	GeneCards
SLC26A2	Average_age_at_sexual_or_reproductive_maturity_female	-0.0592632	Sulfate transporter	The diastrophic dysplasia sulfate transporter is a transmembrane glycoprotein implicated in the pathogenesis of several human chondrodysplasias. It apparently is critical in cartilage for sulfation of proteoglycans and matrix organization.	Sulfate transporter. May play a role in endochondral bone formation.	Achondrogenesis, Type Ib and Atelosteogenesis, Type Ii	body height, FEV/FEC ratio, heel bone mineral density, feeling emotionally hurt measurement, vital capacity	GeneCards
INO80D	Average_age_at_sexual_or_reproductive_maturity_female	-0.0579704	INO80 complex subunit D	Putative regulatory component of the chromatin remodeling INO80 complex which is involved in transcriptional regulation, DNA replication and probably DNA repair; Belongs to the INO80D family	involved in transcriptional regulation	NA	blood protein measurement, chronotype measurement, balding measurement, body mass index, BMI-adjusted waist-hip ratio	GeneCards
CTSS	Average_age_at_sexual_or_reproductive_maturity_female	-0.05517	Cathepsin S	Thiol protease. Key protease responsible for the removal of the invariant chain from MHC class II molecules. The bond- specificity of this proteinase is in part similar to the specificities of cathepsin L and cathepsin N; Cathepsins	Key protease responsible for the removal of the invariant chain from MHC class II molecules.	Dacryoadenitis.	blood protein measurement, monocyte count, eosinophil count, monocyte percentage of leukocytes, granulocyte percentage of myeloid white cells	GeneCards
SPAG9	Average_age_at_sexual_or_reproductive_maturity_female	-0.0534721	C-Jun-amino-terminal kinase-interacting protein 4	The JNK-interacting protein (JIP) group of scaffold proteins selectively mediates JNK signaling by aggregating specific components of the MAPK cascade to form a functional JNK signaling module. Isoform 5 may play a role in spermatozoa-egg- interaction	member of the cancer testis antigen gene family.	Infertility and Lung Cancer	blood protein measurement, heel bone mineral density, fat body mass, pyruvate measurement, triacylglycerol 50:2 measurement	GeneCards
CREB3L4	Average_age_at_sexual_or_reproductive_maturity_female	-0.0503418	Cyclic AMP-responsive element-binding protein 3-like protein 4	Transcriptional activator that may play a role in the unfolded protein response. Binds to the UPR element (UPRE) but not to CRE element. Preferentially binds DNA with to the consensus sequence 5'-T[GT]ACGT[GA][GT]-3' and has transcriptional activation activity from UPRE. Binds to NF-kappa-B site and has transcriptional activation activity from NF-kappa-B-containing regulatory elements (By similar…	Transcriptional activator that may play a role in the unfolded protein response.	Prostate Cancer and Erythematosquamous Dermatosis	blood protein measurement, mathematical ability, mean corpuscular volume, prostate carcinoma, platelet component distribution width	GeneCards
FAM169A	Average_age_at_sexual_or_reproductive_maturity_female	-0.0474704	Soluble lamin-associated protein of 75 kDa	Family with sequence similarity 169 member A; Belongs to the FAM169 family	Belongs to the FAM169 family	Emery-Dreifuss Muscular Dystrophy 4, Autosomal Dominant.	body mass index, total cholesterol measurement, C-reactive protein measurement, low density lipoprotein cholesterol measurement, C-reactive protein measurement, squamous cell lung carcinoma, family history of lung cancer, fatty acid measurement	GeneCards
POLK	Average_age_at_sexual_or_reproductive_maturity_female	-0.0440176	DNA polymerase kappa	DNA polymerase specifically involved in DNA repair. Plays an important role in translesion synthesis, where the normal high-fidelity DNA polymerases cannot proceed and DNA synthesis stalls. Depending on the context, it inserts the correct base, but causes frequent base transitions, transversions and frameshifts. Lacks 3'-5' proofreading exonuclease activity. Forms a Schiff base with 5'-deoxyribos…	DNA polymerase	prostate cancer	low density lipoprotein cholesterol measurement, total cholesterol measurement, body fat distribution,total cholesterol measurement, diastolic blood pressure, triglyceride measurement, systolic blood pressure, hematocrit, ventricular rate measurement, glucose measurement, body mass index, high density lipoprotein cholesterol measurement, red blood cell distribution width	GeneCards
ARID4A	Average_age_at_sexual_or_reproductive_maturity_female	-0.0389381	AT-rich interactive domain-containing protein 4A	Interacts with the viral protein-binding domain of the retinoblastoma protein; AT-rich interaction domain containing	NA	Retinoblastoma	red blood cell distribution width, mean corpuscular hemoglobin, waist-hip ratio, erythrocyte count, BMI-adjusted waist-hip ratio	GeneCards
KLB	Average_age_at_sexual_or_reproductive_maturity_female	-0.0378824	Klotho Beta	Klotho β (KLB) is a single‑pass transmembrane protein measuring 1,043 amino acids in length that shares 41.2% homology with klotho α (KLA). KLB is a co‑receptor and key regulator of the fibroblast growth factor receptor 4 (FGFR4) pathway. KLB interacts with FGFR4 to induce apoptosis and inhibit the proliferation of hepatoma cells, and KLA has been demonstrated to be a tumor suppressor in human br…	These data suggest that KLB may be associated with the progression and metastasis of invasive ductal carcinoma, and therefore have clinical and therapeutic importance.	Outlet Dysfunction Constipation and Functional Diarrhea, breast cancer	alcohol consumption measurement, mean corpuscular hemoglobin, bitter alcoholic beverage consumption measurement, alcohol use disorder measurement, blood urea nitrogen measurement	PMID: 29344186, GeneCards
RABEPK	Average_age_at_sexual_or_reproductive_maturity_female	-0.0346684	Rab9 effector protein with kelch motifs	Rab9 effector required for endosome to trans-Golgi network (TGN) transport		NA	Abnormality of refraction, pulse pressure measurement, self reported educational attainment, systolic blood pressure, worry measurement	GeneCards
KCTD20	Average_age_at_sexual_or_reproductive_maturity_female	-0.0323496	BTB/POZ domain-containing protein KCTD20	Promotes the phosphorylation of AKT family members		NA	body height, platelet count, mean corpuscular hemoglobin, mean corpuscular volume, cup-to-disc ratio measurement	GeneCards
ZBTB1	Average_age_at_sexual_or_reproductive_maturity_female	-0.0304589	Zinc finger and BTB domain-containing protein 1	Acts as a transcriptional repressor (PubMed:20797634). Represses cAMP-responsive element (CRE)-mediated transcriptional activation (PubMed:21706167). In addition, has a role in translesion DNA synthesis. Requires for UV-inducible RAD18 loading, PCNA monoubiquitination, POLH recruitment to replication factories and efficient translesion DNA synthesis (PubMed:24657165). Plays a key role in the tran…	transcriptional repressor	Parkinson Disease 7, Autosomal Recessive Early-Onset	mean corpuscular hemoglobin, self reported educational attainment, body height, triglyceride measurement, high density lipoprotein cholesterol measurement	GeneCards, PubMed:21706167, PubMed:24657165
RBM18	Average_age_at_sexual_or_reproductive_maturity_female	-0.0292471	RNA Binding Motif Protein 18	RNA Binding Motif Protein 18	NA	NA	NA	NA
DCP1A	Average_age_at_sexual_or_reproductive_maturity_female	-0.0249358	Decapping MRNA 1A	Decapping is a key step in general and regulated mRNA decay. The protein encoded by this gene is a decapping enzyme. This protein and another decapping enzyme form a decapping complex, which interacts with the nonsense-mediated decay factor hUpf1 and may be recruited to mRNAs containing premature termination codons. This protein also participates in the TGF-beta signaling pathway.	key step in general and regulated mRNA decay	Noonan Syndrome 3	blood protein measurement, Abnormality of refraction, interleukin 17 receptor B measurement, pulse pressure measurement, BMI-adjusted waist-hip ratio	GeneCards
NAB1	Average_age_at_sexual_or_reproductive_maturity_female	-0.0182456	NGFI-A-binding protein 1	Acts as a transcriptional repressor for zinc finger transcription factors EGR1 and EGR2		Neuropathy, Congenital Hypomyelinating, 1, Autosomal Recessive and Hypertrophic Neuropathy Of Dejerine-Sottas	systemic lupus erythematosus, primary biliary cirrhosis, body height, biliary liver cirrhosis, inflammatory bowel disease	GeneCards
KLC4	Average_age_at_sexual_or_reproductive_maturity_female	-0.0172587	Kinesin light chain 4	Kinesin is a microtubule-associated force-producing protein that may play a role in organelle transport. The light chain may function in coupling of cargo to the heavy chain or in the modulation of its ATPase activity (By similarity); Tetratricopeptide repeat domain containing	may play a role in organelle transport.	Hereditary Spastic Paraplegia.	body mass index, mediator of RNA polymerase II transcription subunit 1 measurement, BMI-adjusted waist-hip ratio, entorhinal cortical volume	GeneCards
KCNE4	Average_age_at_sexual_or_reproductive_maturity_female	-0.0161388	Potassium voltage-gated channel subfamily E member 4	Voltage-gated potassium (Kv) channels represent the most complex class of voltage-gated ion channels from both functional and structural standpoints. Their diverse functions include regulating neurotransmitter release, heart rate, insulin secretion, neuronal excitability, epithelial electrolyte transport, smooth muscle contraction, and cell volume. This gene encodes a member of the potassium chan…	regulating neurotransmitter release, heart rate, insulin secretion, neuronal excitability, epithelial electrolyte transport, smooth muscle contraction, and cell volume	Cataract 31, Multiple Types and Deafness, Autosomal Recessive 98	body height, mean platelet volume, lean body mass, appendicular lean mass, C-reactive protein measurement	GeneCards
SDE2	Average_age_at_sexual_or_reproductive_maturity_female	-0.0157809	SDE2 Telomere Maintenance Homolog	Involved in both DNA replication and cell cycle control , SDE2 integrates into the TIMELESS-TIPIN complex to protect stalled replication forks	DNA replication, cell cycle control	NA	acute myeloid leukemia, mathematical ability, attention deficit hyperactivity disorder, aggressive behaviour measurement, childhood aggressive behaviour measurement	PMID 27906959, https://doi.org/10.1038/s41467-020-19162-5
BCLAF1	Average_age_at_sexual_or_reproductive_maturity_female	-0.0143924	Bcl-2-associated transcription factor 1	This gene encodes a transcriptional repressor that interacts with several members of the BCL2 family of proteins. Overexpression of this protein induces apoptosis, which can be suppressed by co-expression of BCL2 proteins. The protein localizes to dot-like structures throughout the nucleus, and redistributes to a zone near the nuclear envelope in cells undergoing apoptosis. Multiple transcript va…	Death-promoting transcriptional repressor. May be involved in cyclin-D1/CCND1 mRNA stability through the SNARP complex which associates with both the 3'end of the CCND1 gene and its mRNA	Epidermolysis Bullosa Simplex With Nail Dystrophy and Emery-Dreifuss Muscular Dystrophy	Oral ulcer, eosinophil count, soluble triggering receptor expressed on myeloid cells 2 measurement, nodular sclerosis Hodgkin lymphoma, Hodgkins lymphoma	GeneCards
ZC3H7A	Average_age_at_sexual_or_reproductive_maturity_female	-0.0143854	Zinc finger CCCH domain-containing protein 7A	May be a specific regulator of miRNA biogenesis. Binds to microRNAs MIR7-1, MIR16-2 and MIR29A hairpins recognizing the 3'-ATA(A/T)-5' motif in the apical loop; Tetratricopeptide repeat domain containing	NA	Endometrial Stromal Tumor and Endometrial Stromal Sarcoma.	heel bone mineral density, QT interval, leprosy, psoriasis, Crohn's disease, eosinophil count	GeneCards
PIP4K2A	Average_age_at_sexual_or_reproductive_maturity_female	-0.0143228	Phosphatidylinositol-5-Phosphate 4-Kinase Type 2 Alpha	Phosphatidylinositol-5,4-bisphosphate, the precursor to second messengers of the phosphoinositide signal transduction pathways, is thought to be involved in the regulation of secretion. cell proliferation, differentiation, and motility. Low PIP4K2B Expression in Human Breast Tumors Correlates with Reduced Patient Survival. These results indicate that inhibitors of PI5P4Ks could be effective in pr…	tumor suppressor in human breast cancer	Leukemia, Acute Lymphoblastic 3 and Childhood B-Cell Acute Lymphoblastic Leukemia	acute lymphoblastic leukemia, B-cell acute lymphoblastic leukemia, body height, influenza A (H1N1), breast carcinoma	PMID: 24127122, PMID: 24209622
MKL2	Average_age_at_sexual_or_reproductive_maturity_female	-0.0129043	MKL/myocardin-like protein 2	Acts as a transcriptional coactivator of serum response factor (SRF). Required for skeletal myogenic differentiation; Myocardin family	Acts as a transcriptional coactivator of serum response factor (SRF)	Chondroid Lipoma and Extraskeletal Chondroma	omega-6 polyunsaturated fatty acid measurement, body heightm, thyroid stimulating hormone measurement, glycerophospholipid measurement, blood metabolite measurement, metabolite measurement	GeneCards
PRKCD	Average_age_at_sexual_or_reproductive_maturity_female	-0.0116468	Protein Kinase C Delta	The protein encoded by this gene is a member of the protein kinase C family of serine- and threonine-specific protein kinases. The encoded protein is activated by diacylglycerol and is both a tumor suppressor and a positive regulator of cell cycle progression. Also, this protein can positively or negatively regulate apoptosis. Defects in this gene are a cause of autoimmune lymphoproliferative syn…	tumor suppressor, a positive regulator of cell cycle progression	Autoimmune Lymphoproliferative Syndrome, Type Iii and Autoimmune Lymphoproliferative Syndrome.	adolescent idiopathic scoliosis, pulse pressure measurement, BMI-adjusted waist-hip ratio, body height, BMI-adjusted waist circumference	NA, GeneCards
SHOC2	Average_age_at_sexual_or_reproductive_maturity_female	-0.011495	Leucine-rich repeat protein SHOC-2	Regulatory subunit of protein phosphatase 1 (PP1c) that acts as a M-Ras/MRAS effector and participates in MAPK pathway activation. Upon M-Ras/MRAS activation, targets PP1c to specifically dephosphorylate the 'Ser-259' inhibitory site of RAF1 kinase and stimulate RAF1 activity at specialized signaling complexes;	The scaffold protein Shoc2/SUR-8 accelerates the interaction of Ras and Raf	Noonan Syndrome-Like Disorder With Loose Anagen Hair 1 and Noonan Syndrome 3.	hair colour measurement, Crohn's disease, inflammatory bowel disease, aspartate aminotransferase measurement, alcohol consumption measurement, facial morphology measurement	GeneCards, PMID: 20051520
HIRIP3	Average_age_at_sexual_or_reproductive_maturity_female	-0.0108255	HIRA interacting protein 3	May play a role in chromatin function and histone metabolism via its interaction with HIRA and histones	The HIRA protein shares sequence similarity with Hir1p and Hir2p, the two corepressors of histone gene transcription characterized in the yeast, Saccharomyces cerevisiae. The structural features of the HIRA protein suggest that it may function as part of a multiprotein complex. Several cDNAs encoding HIRA-interacting proteins, or HIRIPs, have been identified. In vitro, the protein encoded by this…	velocardiofacial syndrome.	blood protein measurement, central nervous system cancer, glioma, central nervous system cancer, allergic rhinitis, acute myeloid leukemia	RefSeq, GeneCards
PHF6	Average_age_at_sexual_or_reproductive_maturity_female	-0.00885085	CCR4-NOT Transcription Complex Subunit 8	Has 3'-5' poly(A) exoribonuclease activity for synthetic poly(A) RNA substrate. Its function seems to be partially redundant with that of CNOT7. Catalytic component of the CCR4-NOT complex which is linked to various cellular processes including bulk mRNA degradation, miRNA-mediated repression, translational repression during translational initiation and general transcription regulation. During mi…	influence on mRNA expression	Amyotrophic Lateral Sclerosis 1	reticulocyte count, mean corpuscular hemoglobin, mean corpuscular hemoglobin concentration, mean corpuscular volume, erythrocyte count	GeneCards
IL17RB	Average_age_at_sexual_or_reproductive_maturity_female	-0.00716431	Interleukin-17 receptor B	Receptor for the proinflammatory cytokines IL17B and IL17E. May play a role in controlling the growth and/or differentiation of hematopoietic cells; Interleukin receptors;	cytokine receptor	Chronic Mucocutaneous Candidiasis and Seborrheic Infantile Dermatitis	blood protein measurement, Abnormality of refraction, interleukin 17 receptor B measurement, body mass index, Calcium channel blocker use measurement	GeneCards
JMJD6	Average_age_at_sexual_or_reproductive_maturity_female	-0.00672883	Bifunctional arginine demethylase and lysyl-hydroxylase JMJD6	This gene encodes a nuclear protein with a JmjC domain. JmjC domain-containing proteins are predicted to function as protein hydroxylases or histone demethylases. This protein was first identified as a putative phosphatidylserine receptor involved in phagocytosis of apoptotic cells; however, subsequent studies have indicated that it does not directly function in the clearance of apoptotic cells, …	function as protein hydroxylases or histone demethylases	Myasthenic Syndrome, Congenital, 9, Associated With Acetylcholine Receptor Deficiency and Pancreatitis	blood protein measurement, BMI-adjusted waist-hip ratio, GeneHancer, waist-hip ratio, heel bone mineral density, urate measurement	GeneCards
ELF1	Average_age_at_sexual_or_reproductive_maturity_female	-0.00531141	E74-like factor 1 (ets domain transcription factor)	This gene encodes an E26 transformation-specific related transcription factor. The encoded protein is primarily expressed in lymphoid cells and acts as both an enhancer and a repressor to regulate transcription of various genes. Alternative splicing results in multiple transcript variants.	Immune system; Regulation of retinoblastoma protein and Immune response IL-23 signaling pathway.	--	heel bone mineral density, body height, lymphocyte count, lymphocyte percentage of leukocytes, total cholesterol measurement	RefSeq, GeneCards
ADAR	Average_age_at_sexual_or_reproductive_maturity_female	-0.00484301	Double-stranded RNA-specific adenosine deaminase	Catalyzes the hydrolytic deamination of adenosine to inosine in double-stranded RNA (dsRNA) referred to as A-to-I RNA editing. This may affect gene expression and function in a number of ways that include mRNA translation by changing codons and hence the amino acid sequence of proteins; pre-mRNA splicing by altering splice site recognition sequences; RNA stability by changing sequences involved i…	destabilizes double-stranded RNA through conversion of adenosine to inosine	Dyschromatosis Symmetrica Hereditaria and Aicardi-Goutieres Syndrome 6.	cancer antigen 15.3 measurement, Alzheimer's disease, interleukin-6 measurement, Alzheimer's disease biomarker measurement, atrial fibrillation, magnesium measurement, C-reactive protein measurement	GeneCards
HINFP	Average_age_at_sexual_or_reproductive_maturity_female	-0.00411034	Histone H4 Transcription Factor	This gene encodes a transcription factor that interacts with methyl-CpG-binding protein-2 (MBD2), a component of the MeCP1 histone deacetylase (HDAC) complex, and plays a role in DNA methylation and transcription repression. Alternatively spliced transcript variants have been found for this gene.	plays a role in DNA methylation and transcription repression	Fetal Alcohol Spectrum Disorder and Non-Syndromic X-Linked Intellectual Disability	blood protein measurement, central nervous system cancer, glioma, central nervous system cancer, allergic rhinitis, acute myeloid leukemia	GeneCards
LRIF1	Average_age_at_sexual_or_reproductive_maturity_female	-0.00238624	Ligand Dependent Nuclear Receptor Interacting Factor 1	Facioscapulohumeral Muscular Dystrophy 2 and Facioscapulohumeral Muscular Dystrophy 1	Together with SMCHD1, involved in chromosome X inactivation in females by promoting the compaction of heterochromatin (PubMed:23542155). Also able to repress the ligand-induced transcriptional activity of retinoic acid receptor alpha (RARA), possibly through direct recruitment of histone deacetylases (PubMed:17455211).	Facioscapulohumeral Muscular Dystrophy 2 and Facioscapulohumeral Muscular Dystrophy 1	FEV/FEC ratio, mean platelet volume, forced expiratory volume, chronic obstructive pulmonary disease, intraocular pressure measurement	GeneCards
TTK	Average_age_at_sexual_or_reproductive_maturity_female	-0.00125003	TTK Protein Kinase	This gene encodes a dual specificity protein kinase with the ability to phosphorylate tyrosine, serine and threonine. Associated with cell proliferation, this protein is essential for chromosome alignment at the centromere during mitosis and is required for centrosome duplication. It has been found to be a critical mitotic checkpoint protein for accurate segregation of chromosomes during mitosis.…	Phosphorylates proteins on serine, threonine, and tyrosine. Probably associated with cell proliferation. Essential for chromosome alignment by enhancing AURKB activity (via direct CDCA8 phosphorylation) at the centromere, and for the mitotic checkpoint.	chronic polyneuropathy.	macula measurement, BMI-adjusted waist circumference, physical activity measurement, sitting height ratio, daytime rest measurement	RefSeq, GeneCards
EZH1	Average_age_at_sexual_or_reproductive_maturity_female	-0.000824782	Histone-lysine N-methyltransferase EZH1	EZH1 is a component of a noncanonical Polycomb repressive complex-2 (PRC2) that mediates methylation of histone H3 (see MIM 602812) lys27 (H3K27) and functions in the maintenance of embryonic stem cell pluripotency and plasticity.	Required for embryonic stem cell derivation and self-renewal	Weaver Syndrome	body height, age at menopause, BMI-adjusted waist-hip ratio, leukocyte count, asthma	GeneCards, PubMed 19026780
FAM69A	Average_age_at_sexual_or_reproductive_maturity_female	-0.000182767	Divergent Protein Kinase Domain 1A	This gene encodes a member of the FAM69 family of cysteine-rich type II transmembrane proteins. These proteins localize to the endoplasmic reticulum but their specific functions are unknown. Alternatively spliced transcript variants encoding multiple isoforms have been observed for this gene.	NA	Diamond-Blackfan Anemia 6 and Diamond-Blackfan Anemia 1	body height, mean corpuscular hemoglobin, red blood cell distribution width, monocyte percentage of leukocytes, Abnormality of refraction	GeneCards
PPP3CC	Average_age_at_sexual_or_reproductive_maturity_female	-0.000127162	Serine/threonine-protein phosphatase 2B catalytic subunit gamma isoform	Calcium-dependent, calmodulin-stimulated protein phosphatase. This subunit may have a role in the calmodulin activation of calcineurin; Belongs to the PPP phosphatase family. PP-2B subfamily;	calmodulin-stimulated protein phosphatase involved in the downstream regulation of dopaminergic signal transduction	Schizophrenia 11 and Melancholia	mean corpuscular hemoglobin, body height, self reported educational attainment, erythrocyte count, mean corpuscular volume	GeneCards
MORN4	Average_age_at_sexual_or_reproductive_maturity_female	3.56479e-06	MORN repeat-containing protein 4	Plays a role in promoting axonal degeneration following neuronal injury by toxic insult or trauma;	Plays a role in promoting axonal degeneration following neuronal injury by toxic insult or trauma.	Deafness, Autosomal Recessive 30.	Decreased viability ratio Decreased viability in glioblastoma multiforme (GBM) lineage Decreased endosome-nucleus distance (endosomes clustered in the perinuclear region)	GeneCards
TYRO3	Average_age_at_sexual_or_reproductive_maturity_female	0.00224045	Tyrosine-protein kinase receptor TYRO3	Receptor tyrosine kinase that transduces signals from the extracellular matrix into the cytoplasm by binding to several ligands including TULP1 or GAS6. Regulates many physiological processes including cell survival, migration and differentiation. Ligand binding at the cell surface induces dimerization and autophosphorylation of TYRO3 on its intracellular domain that provides docking sites for do…	involved in controlling cell survival and proliferation, spermatogenesis, immunoregulation and phagocytosis	Lymphocytic Choriomeningitis and Enamel Erosion	myeloid white cell count, childhood onset asthma, granulocyte count, neutrophil count, eosinophil count, neutrophil count, basophil count	GeneCards
CNR1	Average_age_at_sexual_or_reproductive_maturity_female	0.00248224	This gene encodes one of two cannabinoid receptors. The cannabinoids, principally delta-9-tetrahydrocannabinol and synthetic analogs, are psychoactive ingredients of marijuana. The cannabinoid receptors are members of the guanine-nucleotide-binding protein (G-protein) coupled receptor family, which inhibit adenylate cyclase activity in a dose-dependent, stereoselective and pertussis toxin-sensiti…	G-protein coupled receptor for endogenous cannabinoids (eCBs), including N-arachidonoylethanolamide (also called anandamide or AEA) and 2-arachidonoylglycerol (2-AG), as well as phytocannabinoids, such as delta(9)-tetrahydrocannabinol (THC). Mediates many cannabinoid-induced effects, acting, among others, on food intake, memory loss, gastrointestinal motility, catalepsy, ambulatory activity, anxi…	Mediates many cannabinoid-induced effects, acting, among others, on food intake, memory loss, gastrointestinal motility, catalepsy, ambulatory activity, anxiety, chronic pain.	Cannabis Dependence and Anxiety	acute myeloid leukemia, DNA methylation, gut microbiome measurement, smoking behavior, unipolar depression	GeneCards
TADA2A	Average_age_at_sexual_or_reproductive_maturity_female	0.00267159	Transcriptional adapter 2-alpha	Many DNA-binding transcriptional activator proteins enhance the initiation rate of RNA polymerase II-mediated gene transcription by interacting functionally with the general transcription machinery bound at the basal promoter. Adaptor proteins are usually required for this activation, possibly to acetylate and destabilize nucleosomes, thereby relieving chromatin constraints at the promoter. The p…	Component of the ATAC complex, a complex with histone acetyltransferase activity on histones H3 and H4.	Chromosome 17Q12 Deletion Syndrome	erythrocyte count, platelet crit, platelet count, monocyte count, ovarian carcinoma	GeneCards
VTN	Average_age_at_sexual_or_reproductive_maturity_female	0.0026799	Vitronectin	The protein encoded by this gene is a member of the pexin family. It is found in serum and tissues and promotes cell adhesion and spreading, inhibits the membrane-damaging effect of the terminal cytolytic complement pathway, and binds to several serpin serine protease inhibitors. It is a secreted protein and exists in either a single chain form or a clipped, two chain form held together by a disu…	Vitronectin is a cell adhesion and spreading factor found in serum and tissues.	Glanzmann Thrombasthenia and Camptodactyly-Arthropathy-Coxa Vara-Pericarditis Syndrome	blood protein measurement, semaphorin-3A measurement, low density lipoprotein cholesterol measurement, calcium/calmodulin-dependent protein kinase type 1D measurement, interleukin 5 measurement	GeneCards
ANAPC7	Average_age_at_sexual_or_reproductive_maturity_female	0.0038893	Anaphase-promoting complex subunit 7	This gene encodes a tetratricopeptide repeat containing component of the anaphase promoting complex/cyclosome (APC/C), a large E3 ubiquitin ligase that controls cell cycle progression by targeting a number of cell cycle regulators such as B-type cyclins for 26S proteasome-mediated degradation through ubiquitination. The encoded protein is required for proper protein ubiquitination function of APC…	Component of the anaphase promoting complex/cyclosome (APC/C), a cell cycle-regulated E3 ubiquitin ligase that controls progression through mitosis and the G1 phase of the cell cycle.	Cell cycle_Spindle assembly and chromosome separation and Signal transduction_PKA signaling	schizophrenia, QT interval, neuroticism measurement, schizophrenia, intelligence, self reported educational attainment, systolic blood pressure	GeneCards
PHGDH	Average_age_at_sexual_or_reproductive_maturity_female	0.00484196	D-3-phosphoglycerate dehydrogenase	Catalyzes the reversible oxidation of 3-phospho-D- glycerate to 3-phosphonooxypyruvate, the first step of the phosphorylated L-serine biosynthesis pathway. Also catalyzes the reversible oxidation of 2-hydroxyglutarate to 2-oxoglutarate and the reversible oxidation of (S)-malate to oxaloacetate; Belongs to the D-isomer specific 2-hydroxyacid dehydrogenase family;	involved in the early steps of L-serine synthesis in animal cells	Phosphoglycerate Dehydrogenase Deficiency and Neu-Laxova Syndrome 1	body height, blood metabolite measurement, erythrocyte count, blood metabolite measurement, amino acid measurement, multiple sclerosis	GeneCards
CSRP3	Average_age_at_sexual_or_reproductive_maturity_female	0.00644924	Cysteine and glycine-rich protein 3	Positive regulator of myogenesis. Acts as cofactor for myogenic bHLH transcription factors such as MYOD1, and probably MYOG and MYF6. Enhances the DNA-binding activity of the MYOD1:TCF3 isoform E47 complex and may promote formation of a functional MYOD1:TCF3 isoform E47:MEF2A complex involved in myogenesis (By similarity). Plays a crucial and specific role in the organization of cytosolic structu…	may be involved in regulatory processes important for development and cellular differentiation	Cardiomyopathy, Familial Hypertrophic, 12 and Cardiomyopathy, Dilated, 1M.		GeneCards
RAB30	Average_age_at_sexual_or_reproductive_maturity_female	0.00668092	Ras-related protein Rab-30	The small GTPases Rab are key regulators of intracellular membrane trafficking, from the formation of transport vesicles to their fusion with membranes. Rabs cycle between an inactive GDP-bound form and an active GTP-bound form that is able to recruit to membranes different set of downstream effectors directly responsible for vesicle formation, movement, tethering and fusion (By similarity). Requ…	key regulators of intracellular membrane trafficking, from the formation of transport vesicles to their fusion with membranes	NA	economic and social preference, age-related macular degeneration	GeneCards
NMBR	Average_age_at_sexual_or_reproductive_maturity_female	0.00751681	Neuromedin-B receptor	Receptor for neuromedin-B; Bombesin receptors;	Lung fucntion	lung cancer and small cell cancer of the lung, somatic.	FEV/FEC ratio, eye measurement, birth weight, body height, body mass index	RefSeq, GeneCards
CDKL4	Average_age_at_sexual_or_reproductive_maturity_female	0.00785495	Cyclin-dependent kinase-like 4	NA	NA	Orofaciodigital Syndrome Vi.	susceptibility to scarlet fever measurement	GeneCards
TOP2B	Average_age_at_sexual_or_reproductive_maturity_female	0.00801984	DNA topoisomerase 2-beta	This gene encodes a DNA topoisomerase, an enzyme that controls and alters the topologic states of DNA during transcription. This nuclear enzyme is involved in processes such as chromosome condensation, chromatid separation, and the relief of torsional stress that occurs during DNA transcription and replication. It catalyzes the transient breaking and rejoining of two strands of duplex DNA which a…	Control of topological states of DNA by transient breakage and subsequent rejoining of DNA strands. Topoisomerase II makes double-strand breaks; Belongs to the type II topoisomerase family;	B-Cell Immunodeficiency-Limb Anomaly-Urogenital Malformation Syndrome and Autism Spectrum Disorder.	FEV/FEC ratio, pulmonary function measurement, FEV/FEC ratio, chronic obstructive pulmonary disease, pulmonary function measurement, smoking behaviour measurement, FEV/FEC ratio, peak expiratory flow	GeneCards
TLK2	Average_age_at_sexual_or_reproductive_maturity_female	0.00812841	Serine/threonine-protein kinase tousled-like 2	Serine/threonine-protein kinase involved in the process of chromatin assembly and probably also DNA replication, transcription, repair, and chromosome segregation. Phosphorylates the chromatin assembly factors ASF1A AND ASF1B. Phosphorylation of ASF1A prevents its proteasome-mediated degradation, thereby enhancing chromatin assembly. Negative regulator of amino acid starvation-induced autophagy;	involved in the process of chromatin assembly and probably also DNA replication, transcription, repair, and chromosome segregation.	Mental Retardation, Autosomal Dominant 57 and Pica Disease	body height, longevity, blood protein measurement, mathematical ability, heel bone mineral density	GeneCards
ITPA	Average_age_at_sexual_or_reproductive_maturity_female	0.0115099	Inosine triphosphate pyrophosphatase	Pyrophosphatase that hydrolyzes the non-canonical purine nucleotides inosine triphosphate (ITP), deoxyinosine triphosphate (dITP) as well as 2'-deoxy-N-6-hydroxylaminopurine triposphate (dHAPTP) and xanthosine 5'-triphosphate (XTP) to their respective monophosphate derivatives. The enzyme does not distinguish between the deoxy- and ribose forms. Probably excludes non-canonical purines from RNA an…	inosine triphosphate pyrophosphohydrolase	Inosine Triphosphatase Deficiency and Epileptic Encephalopathy, Early Infantile, 35	chronic hepatitis C virus infection, anemia (phenotype), response to ribavirin, Abnormality of refraction, risk-taking behaviour, leukocyte count	GeneCards
DFNB59	Average_age_at_sexual_or_reproductive_maturity_female	0.0190998	Pejvakin	The protein encoded by this gene is a member of the gasdermin family, a family which is found only in vertebrates. The encoded protein is required for the proper function of auditory pathway neurons. Defects in this gene are a cause of non-syndromic sensorineural deafness autosomal recessive type 59 (DFNB59).	a member of the gasdermin family	Deafness, Autosomal Recessive 59 and Branchiootic Syndrome 1.	blood protein measurement, body height, neuritic plaque measurement	GeneCards
TTR	Average_age_at_sexual_or_reproductive_maturity_female	0.0221709	Transthyretin	Thyroid hormone-binding protein. Probably transports thyroxine from the bloodstream to the brain; Gla domain containing;	a homo-tetrameric carrier protein, which transports thyroid hormones in the plasma and cerebrospinal fluid	Amyloidosis, Hereditary, Transthyretin-Related and Hyperthyroxinemia, Dystransthyretinemic	TNF-related apoptosis-inducing ligand measurement, blood protein measurement, vitamin A measurement, Alzheimer's disease, response to trauma exposure, alcohol dependence measurement	GeneCards
CNGA4	Average_age_at_sexual_or_reproductive_maturity_female	0.0328985	Cyclic nucleotide-gated cation channel alpha-4	Second messenger, cAMP, causes the opening of cation- selective cyclic nucleotide-gated (CNG) channels and depolarization of the neuron (olfactory sensory neurons, OSNs). CNGA4 is the modulatory subunit of this channel which is known to play a central role in the transduction of odorant signals and subsequent adaptation. By accelerating the calcium-mediated negative feedback in olfactory signalin…	vertebrate cyclic nucleotide-gated membrane channels	Achromatopsia	mathematical ability, gastroesophageal reflux disease, spontaneous preterm birth	GeneCards
IPO13	Average_age_at_sexual_or_reproductive_maturity_female	0.0332035	Importin-13	This gene encodes a member of the importin-beta family of nuclear transport proteins. The encoded protein mediates the import of specific cargo proteins from the cytoplasm to the nucleus and is dependent on the Ras-related nuclear protein-GTPase system. The encoded protein is also involved in nuclear export of the eukaryotic translation initiation factor 1A.	Functions in nuclear protein import as nuclear transport receptor	Mucocele Of Appendix and Mitral Valve Stenosis.	smoking status measurement, self reported educational attainment, cognitive function measurement, smoking cessation, mean corpuscular hemoglobin	GeneCards
TTLL1	Average_age_at_sexual_or_reproductive_maturity_female	0.0335901	Probable tubulin polyglutamylase TTLL1	Catalytic subunit of the neuronal tubulin polyglutamylase complex. Modifies alpha- and beta-tubulin, generating side chains of glutamate on the gamma-carboxyl groups of specific glutamate residues within the C-terminal tail of alpha- and beta-tubulin (By similarity); Tubulin tyrosine ligase family;	Catalytic subunit of the neuronal tubulin polyglutamylase complex.	Cough Variant Asthma and Laryngitis.	prostate carcinoma, platelet component distribution width, self reported educational attainment, response to diuretic, hypertension, uric acid measurement, breast carcinoma	GeneCards
SNAP23	Average_age_at_sexual_or_reproductive_maturity_female	0.0399027	Synaptosomal-associated protein 23	Specificity of vesicular transport is regulated, in part, by the interaction of a vesicle-associated membrane protein termed synaptobrevin/VAMP with a target compartment membrane protein termed syntaxin. These proteins, together with SNAP25 (synaptosome-associated protein of 25 kDa), form a complex which serves as a binding site for the general membrane fusion machinery. Synaptobrevin/VAMP and sy…	Essential component of the high affinity receptor for the general membrane fusion machinery and an important regulator of transport vesicle docking and fusion; Belongs to the SNAP-25 family;	Tetanus and Hemophagocytic Lymphohistiocytosis	bipolar disorder, facial morphology measurement	GeneCards
GPR155	Average_age_at_sexual_or_reproductive_maturity_female	0.0402027	Integral membrane protein GPR155	G protein-coupled receptor 155	G protein-coupled receptor 155	Isolated Growth Hormone Deficiency, Type Ib.	adolescent idiopathic scoliosis, resting heart rate, pulse pressure measurement, metastasis measurement, metastatic colorectal cancer, disease progression measurement, QRS amplitude, QRS complex	GeneCards
HOMER1	Average_age_at_sexual_or_reproductive_maturity_female	0.0411393	Homer protein homolog 1	Postsynaptic density scaffolding protein. Binds and cross-links cytoplasmic regions of GRM1, GRM5, ITPR1, DNM3, RYR1, RYR2, SHANK1 and SHANK3. By physically linking GRM1 and GRM5 with ER-associated ITPR1 receptors, it aids the coupling of surface receptors to intracellular calcium release. May also couple GRM1 to PI3 kinase through its interaction with AGAP2. Isoform 1 regulates the trafficking a…	This gene encodes a member of the homer family of dendritic proteins. Members of this family regulate group 1 metabotrophic glutamate receptor function.	Phelan-Mcdermid Syndrome and Kaufman Oculocerebrofacial Syndrome	selenium measurement, vital capacity, C-reactive protein measurement, unipolar depression, temporal horn of lateral ventricle volume measurement	GeneCards
NOP58	Average_age_at_sexual_or_reproductive_maturity_female	0.0437253	Nucleolar protein 58	Required for 60S ribosomal subunit biogenesis (By similarity). Core component of box C/D small nucleolar ribonucleoprotein (snoRNP) particles. Required for the biogenesis of box C/D snoRNAs such as U3, U8 and U14 snoRNAs; Belongs to the NOP5/NOP56 family;
NUDT12	Average_age_at_sexual_or_reproductive_maturity_female	0.0543777	Peroxisomal NADH pyrophosphatase NUDT12	Hydrolyzes NAD(P)H to NMNH and AMP (2',5'-ADP), and diadenosine diphosphate to AMP. Has also activity towards NAD(P)(+), ADP-ribose and diadenosine triphosphate. May act to regulate the concentration of peroxisomal nicotinamide nucleotide cofactors required for oxidative metabolism in this organelle; Belongs to the Nudix hydrolase family. NudC subfamily;	NA	Autosomal Dominant Non-Syndromic Intellectual Disability 1 and Dyskeratosis Congenita	total cholesterol measurement, coronary artery disease, mean corpuscular hemoglobin, erythrocyte count, self reported educational attainment	GeneCards
VPS16	Average_age_at_sexual_or_reproductive_maturity_female	0.0731544	Vacuolar protein sorting-associated protein 16 homolog	Plays a role in vesicle-mediated protein trafficking to lysosomal compartments including the endocytic membrane transport and autophagic pathways. Believed to act as a core component of the putative HOPS and CORVET endosomal tethering complexes which are proposed to be involved in the Rab5-to-Rab7 endosome conversion probably implicating MON1A/B, and via binding SNAREs and SNARE complexes to medi…	plays an important role in segregation of intracellular molecules into distinct organelles	Dystonia and Hypophosphatasia, Infantile	adolescent idiopathic scoliosis, mean corpuscular hemoglobin, body height, risk-taking behaviour, erythrocyte count	GeneCards
SLC17A6	Average_age_at_sexual_or_reproductive_maturity_female	0.0778952	Vesicular glutamate transporter 2	Mediates the uptake of glutamate into synaptic vesicles at presynaptic nerve terminals of excitatory neural cells. May also mediate the transport of inorganic phosphate; Belongs to the major facilitator superfamily. Sodium/anion cotransporter family. VGLUT subfamily;	Mediates the uptake of glutamate into synaptic vesicles at presynaptic nerve terminals of excitatory neural cells. May also mediate the transport of inorganic phosphate.	Amelogenesis Imperfecta, Type Iiia and Arthrogryposis, Distal, Type 1B.	thyroid stimulating hormone measurement, systolic blood pressure, schizophrenia, response to paliperidone, schizophrenia symptom severity measurement, soluble triggering receptor expressed on myeloid cells 2 measurement, attention deficit hyperactivity disorder, unipolar depression, schizophrenia, autism spectrum disorder, bipolar disorder	GeneCards
PRKRA	Average_age_at_sexual_or_reproductive_maturity_female	0.102093	Protein Activator Of Interferon Induced Protein Kinase EIF2AK2	This gene encodes a protein kinase activated by double-stranded RNA which mediates the effects of interferon in response to viral infection. Mutations in this gene have been associated with dystonia. Alternative splicing results in multiple transcript variants.	anti viral infection	Dystonia 16 and Dystonia	resting heart rate, blood protein measurement, atopic eczema, psoriasis, vital capacity, body height	GeneCards
SLC9A4	Average_age_at_sexual_or_reproductive_maturity_female	0.178123	Sodium/hydrogen exchanger 4	Involved in pH regulation to eliminate acids generated by active metabolism or to counter adverse environmental conditions. Major proton extruding system driven by the inward sodium ion chemical gradient. Plays an important role in signal transduction. May play a specialized role in the kidney in rectifying cell volume in response to extreme fluctuations of hyperosmolar-stimulated cell shrinkage.…	Plays an important role in signal transduction.	Pseudohypoaldosteronism, Type I, Autosomal Recessive.	blood protein measurement, interleukin 18 receptor 1 measurement, asthma, serum ST2 measurement, eosinophil count	GeneCards
GCC1	Average_age_at_sexual_or_reproductive_maturity_female	0.224916	GRIP and coiled-coil domain-containing protein 1	The protein encoded by this gene is a peripheral membrane protein. It is sensitive to brefeldin A. This encoded protein contains a GRIP domain which is thought to be used in targeting. It may play a role in the organization of trans-Golgi network subcompartment involved with membrane transport.	Probably involved in maintaining Golgi structure;	Phencyclidine Abuse and Maturity-Onset Diabetes Of The Young	type II diabetes mellitus, red blood cell distribution width, heel bone mineral density, BMI-adjusted leptin measurement, intelligence	GeneCards
DOPEY1	Average_age_at_sexual_or_reproductive_maturity_female	0.273518	Protein dopey-1	May be involved in protein traffic between late Golgi and early endosomes;		Immunodeficiency 23	acute myeloid leukemia, soluble triggering receptor expressed on myeloid cells 2 measurement, body mass index, schizophrenia	GeneCards

## Sheet: Lifespan_Bodyweight
Gene	Trait	Coefficient
IRF1	Lifespan	-0.232756
DNASE2B	Lifespan	-0.199033
ELF1	Lifespan	-0.172278
ANGEL2	Lifespan	-0.109138
SPPL2A	Lifespan	-0.101791
DNAJB4	Lifespan	-0.0920336
SMG7	Lifespan	-0.091383
MFAP3	Lifespan	-0.0853332
NEXN	Lifespan	-0.067572
CREBRF	Lifespan	-0.0555655
TNFSF10	Lifespan	-0.0541363
ZNHIT6	Lifespan	-0.0426026
SEC62	Lifespan	-0.0420305
FAM169A	Lifespan	-0.0410368
SH3GLB1	Lifespan	-0.032915
CNOT8	Lifespan	-0.0241279
KCNE4	Lifespan	-0.0224501
CDK17	Lifespan	-0.0118061
ZBTB1	Lifespan	-0.010733
DTWD1	Lifespan	-0.00680005
LRIF1	Lifespan	-0.00130022
FXR1	Lifespan	-0.000956184
OSBPL6	Lifespan	0.000137562
PRKRA	Lifespan	0.000554922
HGD	Lifespan	0.000581173
PHGDH	Lifespan	0.00205182
ARFIP2	Lifespan	0.00581808
CDKL4	Lifespan	0.0077082
DHX35	Lifespan	0.00828369
ERGIC2	Lifespan	0.010158
CSRP3	Lifespan	0.010305
CHRNA1	Lifespan	0.0126171
CLDN11	Lifespan	0.0142142
RBM5	Lifespan	0.0145937
SLC25A25	Lifespan	0.0148073
TMEM98	Lifespan	0.0177572
ABCF3	Lifespan	0.0211884
JAKMIP2	Lifespan	0.0309576
TGM1	Lifespan	0.0897385
Gene	Trait	Coefficient
MDM4	BodyWeight	-1.01755
ZP2	BodyWeight	-0.874705
CLK1	BodyWeight	-0.786297
CDK12	BodyWeight	-0.653916
KLB	BodyWeight	-0.41194
SLC16A12	BodyWeight	-0.31811
VCAN	BodyWeight	-0.310718
PHTF1	BodyWeight	-0.284687
SEC24D	BodyWeight	-0.261615
SHOC2	BodyWeight	-0.249495
TCP11L1	BodyWeight	-0.232912
MPP6	BodyWeight	-0.227043
TFEC	BodyWeight	-0.191448
RAB11FIP2	BodyWeight	-0.182855
METAP2	BodyWeight	-0.174494
CDC14A	BodyWeight	-0.159494
WASF1	BodyWeight	-0.135888
KLC4	BodyWeight	-0.118207
CTSS	BodyWeight	-0.110204
CALCRL	BodyWeight	-0.104782
AHCYL1	BodyWeight	-0.103835
MOV10	BodyWeight	-0.0955372
PPP1R3A	BodyWeight	-0.0923768
PIP4K2A	BodyWeight	-0.090401
NKTR	BodyWeight	-0.0873325
MFSD11	BodyWeight	-0.0852522
DCLRE1A	BodyWeight	-0.0828119
SERINC3	BodyWeight	-0.0643975
WASL	BodyWeight	-0.0552596
KCTD6	BodyWeight	-0.0532019
ESRP1	BodyWeight	-0.0514332
CHL1	BodyWeight	-0.0457111
GABPB1	BodyWeight	-0.0418801
KDM3B	BodyWeight	-0.033747
GPR180	BodyWeight	-0.029249
COQ10B	BodyWeight	-0.0253648
MFAP3	BodyWeight	-0.0216129
TMEM50A	BodyWeight	-0.0216072
DDB1	BodyWeight	-0.00928839
CDH20	BodyWeight	-0.00248051
TMEM50B	BodyWeight	-0.00135214
STAM	BodyWeight	0.0006403
SLC25A46	BodyWeight	0.0140785
ALDH6A1	BodyWeight	0.0159235
TBX18	BodyWeight	0.0195958
ANAPC16	BodyWeight	0.0199036
ADAM10	BodyWeight	0.0218479
CLTA	BodyWeight	0.0263199
DOLPP1	BodyWeight	0.0445316
TRAPPC3	BodyWeight	0.0619842
SLC4A7	BodyWeight	0.0770724
NMBR	BodyWeight	0.105832
KPNA4	BodyWeight	0.126897
SLC25A25	BodyWeight	0.142228
LIMK2	BodyWeight	0.143488
LHX4	BodyWeight	0.151294
PLEKHB1	BodyWeight	0.161731
JAKMIP2	BodyWeight	0.18557
SLC12A6	BodyWeight	0.216176
DFNB59	BodyWeight	0.245629
TGM1	BodyWeight	0.333334
MYO5A	BodyWeight	0.383903
CLEC3A	BodyWeight	0.413964
